# Supplementary material for: Spiroplasma endosymbiont reduction of host lipid synthesis and Stomoxyn-like peptide contribute to trypanosome resistance in the tsetse fly Glossina fuscipes
Source: PLoS Pathog. 2025 Jan 31;21(1):e1012692. doi: 10.1371/journal.ppat.1012692 (PMC11819587; doi:10.1371/journal.ppat.1012692)
Supplement: S2 Table — (XLSX) [file ppat.1012692.s007.xlsx]

## Sheet: Ctrl_vs_Spi+
									Ctrl raw and normalized counts								Spi raw and normalized counts
Gene_ID	Product Description	baseMean	log2FoldChange	lfcSE	stat	pvalue	padj	de	Ctrl1_raw_reads	Ctrl1_norm	Ctrl2_raw_reads	Ctrl2_norm	Ctrl3_raw_reads	Ctrl3_norm	Ctrl4_raw_reads	Ctrl4_norm	Spi1_raw_reads	Spi1_norm	Spi2_raw_reads	Spi2_norm	Spi3_raw_reads	Spi3_norm	Spi4_raw_reads	Spi4_norm	Spi5_raw_reads	Spi5_norm
GFUI18_000716	peritrophin-1-like	118.757	-3.01603	1.12131	-2.68974	NA	NA	0	36	33.2709	1104	865.773	7	7.4974	15	18.9435	13	12.1252	24	23.6386	22	19.1668	42	52.9372	35	35.4632
GFUI18_001259	peritrophin-1-like	8861.3	11.8249	3.07985	3.83943	0.00012332	0.030086	1	0	0	0	0	0	0	14	17.6806	0	0	14	13.7892	2	1.74244	37960	47845.1	31457	31873.3
GFUI18_004611	peritrophin-1-like	165953	-0.176909	0.164083	-1.07817	0.280959	0.672019	0	210477	194521	174916	137172	201816	216156	127832	161439	162328	151405	169531	166978	156866	136665	149839	188858	138553	140387
GFUI18_011562	peritrophin-1-like	566.27	0.437954	0.429521	1.01963	0.307902	0.687204	0	547	505.533	531	416.418	660	706.898	208	262.683	863	804.929	497	489.516	382	332.806	943	1188.57	384	389.082
GFUI18_000001	ATP synthase subunit O, mitochondrial	20902.1	-0.101819	0.194557	-0.523339	0.600738	0.851331	0	25342	23420.9	28055	22001.1	18826	20163.7	16876	21312.7	24854	23181.6	26884	26479.2	23319	20316	14383	18128.5	12944	13115.3
GFUI18_000002	zinc finger protein swm-like	39.6978	0.361046	0.380263	0.949466	0.342384	0.707128	0	36	33.2709	43	33.7212	28	29.9896	32	40.4127	36	33.5776	26	25.6085	85	74.0537	39	49.156	37	37.4897
GFUI18_000003	PX domain-containing protein kinase-like protein	2716.34	0.168446	0.108528	1.5521	0.120638	0.579722	0	2749	2540.61	3186	2498.51	2500	2677.64	1938	2447.5	2543	2371.88	3216	3167.57	3193	2781.81	2569	3237.99	2688	2723.57
GFUI18_000004	biogenesis of lysosome-related organelles complex 1 subunit 5	325.66	-0.0768638	0.153233	-0.501615	0.615939	0.857153	0	421	389.085	429	336.428	329	352.378	208	262.683	395	368.42	333	327.985	368	320.609	229	288.634	281	284.719
GFUI18_000005	uncharacterized LOC119631475, transcript variant X2	323.161	-0.284168	0.27951	-1.01667	0.309312	0.688628	0	464	428.825	646	506.603	292	312.749	147	185.646	289	269.553	323	318.136	336	292.73	215	270.988	319	323.222
GFUI18_000007	serine-rich adhesin for platelets, transcript variant X1	6178.88	-0.0517467	0.0767346	-0.67436	0.500082	0.798527	0	7181	6636.63	8057	6318.42	5495	5885.46	5042	6367.53	7238	6750.95	5845	5756.98	6837	5956.53	5003	6305.83	5558	5631.56
GFUI18_000008	organic cation transporter protein-like	219.643	-0.196104	0.493731	-0.397187	0.691229	0.889768	0	276	255.077	602	472.097	113	121.029	76	95.9802	215	200.533	250	246.235	126	109.774	233	293.675	180	182.382
GFUI18_000009	protein peanut	2969.92	-0.181128	0.17058	-1.06184	0.28831	0.676789	0	3246	2999.93	4656	3651.3	3008	3221.74	2249	2840.26	3611	3368.02	3233	3184.32	3492	3042.3	1831	2307.81	2086	2113.61
GFUI18_000010	E3 ubiquitin-protein ligase ariadne-1-like	261.338	0.854312	0.369884	2.30967	0.0209062	0.399619	0	122	112.751	283	221.933	143	153.161	185	233.636	247	230.379	160	157.591	419	365.041	357	449.966	422	427.585
GFUI18_000011	DDB1- and CUL4-associated factor 7	664.243	0.146994	0.120964	1.21519	0.224295	0.644221	0	674	622.906	844	661.877	581	622.284	476	601.139	701	653.83	715	704.233	872	759.704	445	560.882	781	791.336
GFUI18_000012	longitudinals lacking protein, isoforms J/P/Q/S/Z	6013.54	-0.154297	0.123916	-1.24518	0.213065	0.638846	0	6362	5879.71	9324	7312.02	6044	6473.47	4613	5825.75	6155	5740.83	6202	6108.61	7558	6584.68	3741	4715.19	5410	5481.6
GFUI18_000013	putative neural-cadherin 2, transcript variant X2	103.398	1.5849	0.550806	2.87742	0.00400944	0.217829	0	69	63.7693	49	38.4265	39	41.7712	41	51.7788	74	69.0205	49	48.2621	120	104.546	239	301.238	209	211.766
GFUI18_000014	phosphoacetylglucosamine mutase, transcript variant X1	2930.72	-0.163696	0.0745498	-2.1958	0.0281065	0.425798	0	3465	3202.33	3830	3003.54	3083	3302.07	2343	2958.97	3072	2865.29	3114	3067.11	3111	2710.37	2058	2593.92	2638	2672.91
GFUI18_000015	uncharacterized LOC119642519	35.7481	-0.412095	0.452385	-0.910938	0.362328	0.717766	0	40	36.9677	84	65.874	17	18.208	35	44.2014	24	22.385	43	42.3525	25	21.7805	33	41.5935	28	28.3706
GFUI18_000016	inhibitor of growth protein 3, transcript variant X2	886.387	0.146495	0.104241	1.40534	0.15992	0.607989	0	794	733.809	1098	861.067	774	828.998	732	924.441	938	874.882	883	869.703	1065	927.85	714	899.932	1043	1056.8
GFUI18_000017	organic cation transporter protein	1668.62	0.350198	0.18098	1.93501	0.0529886	0.502859	0	1742	1609.94	2076	1628.03	1259	1348.46	952	1202.28	1820	1697.53	2039	2008.3	2310	2012.52	1753	2209.5	1284	1300.99
GFUI18_000018	serine protease snake-like	30.4561	0.174666	0.908043	0.192354	0.847465	0.949732	0	7	6.46935	109	85.4794	8	8.56846	10	12.629	10	9.3271	48	47.2772	14	12.1971	49	61.76	30	30.397
GFUI18_000019	uncharacterized LOC119638958, transcript variant X1	1519.87	-0.298554	0.258314	-1.15578	0.247772	0.653596	0	1817	1679.26	2463	1931.52	1304	1396.66	1407	1776.9	2133	1989.47	1818	1790.62	1320	1150.01	835	1052.44	900	911.911
GFUI18_000020	uncharacterized LOC119641805	251.489	1.41881	0.637206	2.22662	0.0259729	0.421438	0	149	137.705	138	108.222	125	133.882	112	141.445	219	204.263	197	194.033	58	50.5308	342	431.06	851	862.263
GFUI18_000021	uncharacterized LOC119638982	8810.4	-0.528057	0.293851	-1.79702	0.0723318	0.52367	0	9849	9102.37	13021	10211.3	9839	10538.1	9996	12623.9	11402	10634.8	9261	9121.54	8240	7178.85	2692	3393.02	6405	6489.77
GFUI18_000022	mitochondrial 2-oxoglutarate/malate carrier protein-like	17.684	0.806926	0.823515	0.979855	0.327157	0.698284	0	15	13.8629	26	20.3896	12	12.8527	2	2.52579	12	11.1925	6	5.90965	23	20.0381	10	12.6041	59	59.7808
GFUI18_000023	homeobox protein onecut, transcript variant X10	13.9412	0.0701757	0.522405	0.134332	0.89314	0.966662	0	24	22.1806	15	11.7632	8	8.56846	9	11.3661	9	8.39439	9	8.86447	18	15.682	17	21.427	17	17.225
GFUI18_000024	protein anon-37Cs	1277.34	0.153914	0.127186	1.21015	0.226222	0.645404	0	1283	1185.74	1548	1213.96	1111	1189.94	964	1217.43	1468	1369.22	1430	1408.47	1366	1190.09	1290	1625.93	1081	1095.31
GFUI18_000025	transcription factor Sox-5, transcript variant X3	362.494	-0.498728	0.412504	-1.20903	0.226652	0.645445	0	486	449.158	765	599.924	282	302.038	301	380.132	412	384.277	455	448.148	466	405.989	131	165.114	126	127.668
GFUI18_000026	uncharacterized transmembrane protein DDB_G0285607-like	286.709	0.155433	0.268192	0.57956	0.562211	0.831511	0	254	234.745	442	346.623	227	243.13	200	252.579	307	286.342	289	284.648	217	189.055	363	457.529	282	285.732
GFUI18_000027	1,5-anhydro-D-fructose reductase, transcript variant X1	5547.44	-0.207987	0.103807	-2.00359	0.0451135	0.484632	0	6355	5873.24	8000	6273.72	6038	6467.04	4248	5364.79	5405	5041.3	5691	5605.3	6742	5873.77	3647	4596.71	4768	4831.1
GFUI18_000028	GATOR complex protein WDR24	920.443	0.0772887	0.10186	0.75877	0.44799	0.771114	0	955	882.604	1179	924.589	839	898.617	684	863.822	1028	958.826	876	862.809	1025	893.001	892	1124.28	864	875.435
GFUI18_000029	fatty acyl-CoA reductase wat, transcript variant X1	1290.31	0.134804	0.625927	0.215368	0.829481	0.941247	0	1870	1728.24	1616	1267.29	1583	1695.48	161	203.326	1097	1023.18	1243	1224.28	341	297.086	1469	1851.54	2292	2322.33
GFUI18_000030	uncharacterized LOC119643012, transcript variant X1	29.46	-0.720612	0.44825	-1.60761	0.10792	0.567025	0	36	33.2709	80	62.7372	21	22.4922	25	31.5724	26	24.2505	24	23.6386	13	11.3259	21	26.4686	29	29.3838
GFUI18_000031	anoctamin-4	38.5613	0.427683	0.360618	1.18597	0.235633	0.648873	0	23	21.2564	43	33.7212	34	36.4159	30	37.8869	51	47.5682	45	44.3224	30	26.1366	51	64.2809	35	35.4632
GFUI18_000034	tubulin-specific chaperone cofactor E-like protein	3785.61	0.313726	0.186576	1.68149	0.0926669	0.549868	0	3056	2824.33	4060	3183.91	2953	3162.83	3303	4171.35	5167	4819.31	4157	4094.4	3584	3122.45	4072	5132.39	3513	3559.49
GFUI18_000035	ornithine decarboxylase 1-like, transcript variant X1	1250.14	-0.201138	0.367259	-0.547674	0.583915	0.843884	0	1852	1711.6	1510	1184.16	1129	1209.22	1018	1285.63	1204	1122.98	2001	1970.87	1664	1449.71	676	852.037	459	465.075
GFUI18_000036	14-3-3 protein zeta, transcript variant X3	73058.8	-0.325992	0.161162	-2.02276	0.0430979	0.478318	0	86055	79531.4	99383	77937.6	83376	89300.4	65294	82459.6	82682	77118.3	82914	81665.4	73785	64283	43258	54522.8	50048	50710.4
GFUI18_000037	dihydrofolate reductase-like	520.428	-0.139952	0.247645	-0.565131	0.571985	0.837415	0	793	732.885	529	414.849	392	419.854	497	627.66	670	624.916	459	452.088	675	588.074	368	463.831	355	359.698
GFUI18_000039	protein disulfide-isomerase A6 homolog	10543.9	-0.113873	0.186208	-0.611535	0.540846	0.819963	0	13836	12787.1	12673	9938.35	11786	12623.5	6876	8683.68	12366	11533.9	12004	11823.2	12996	11322.4	6228	7849.83	8224	8332.84
GFUI18_000041	protein transport protein Sec31A, transcript variant X1	5104.47	0.252486	0.15819	1.5961	0.110467	0.570872	0	5270	4870.49	5567	4365.72	4239	4540.21	3705	4679.04	5188	4838.9	4422	4355.41	5646	4918.91	5599	7057.03	6232	6314.48
GFUI18_000042	uncharacterized LOC119645165	25.8164	0.467585	0.477923	0.978368	0.327892	0.698752	0	13	12.0145	31	24.3106	16	17.1369	25	31.5724	22	20.5196	33	32.5031	21	18.2956	41	51.6768	24	24.3176
GFUI18_000043	uncharacterized LOC119645087	6.78702	-0.311038	0.804658	-0.386547	0.699092	NA	0	2	1.84839	11	8.62636	6	6.42634	11	13.8919	7	6.52897	9	8.86447	11	9.58342	1	1.26041	4	4.05294
GFUI18_000044	serine/threonine-protein kinase mig-15, transcript variant X7	5298.47	-0.0649283	0.054046	-1.20135	0.229615	0.646776	0	5606	5181.02	6884	5398.53	4952	5303.87	4627	5843.43	5588	5211.98	5156	5078.36	5789	5043.49	4295	5413.46	5144	5212.08
GFUI18_000045	heterochromatin protein 1	3400.3	-0.151613	0.0878445	-1.72592	0.0843615	0.54436	0	4033	3727.27	4332	3397.22	3543	3794.75	2758	3483.07	3469	3235.57	3426	3374.41	4095	3567.65	2218	2795.59	3185	3227.15
GFUI18_000046	uncharacterized LOC119642710	17.4567	-0.183326	0.611624	-0.299736	0.764378	0.918389	0	18	16.6355	33	25.8791	12	12.8527	15	18.9435	12	11.1925	4	3.93977	20	17.4244	27	34.031	16	16.2118
GFUI18_000047	HBS1-like protein, transcript variant X2	3721.85	-0.120797	0.0940062	-1.28499	0.198794	0.631373	0	4059	3751.3	4933	3868.53	3274	3506.64	3530	4458.03	3776	3521.91	3504	3451.23	3924	3418.67	2792	3519.06	3949	4001.26
GFUI18_000048	DNA-directed RNA polymerase III subunit RPC5	920.501	0.0102743	0.104907	0.0979376	0.921982	0.976837	0	1020	942.676	1006	788.92	878	940.388	791	998.952	1046	975.615	900	886.447	1043	908.683	659	830.61	999	1012.22
GFUI18_000049	protein FAM136A-like	672.194	-0.330011	0.175044	-1.8853	0.0593895	0.511356	0	903	834.546	935	733.24	783	838.638	497	627.66	631	588.54	746	734.766	768	669.097	348	438.622	577	584.636
GFUI18_000050	cartilage oligomeric matrix protein, transcript variant X1	231.716	-0.397428	0.361592	-1.09911	0.271722	0.667425	0	217	200.55	581	455.629	192	205.643	164	207.115	263	245.303	230	226.537	183	159.433	214	269.728	114	115.509
GFUI18_000051	transmembrane protein 35A	265.82	-0.541209	0.220863	-2.45043	0.0142685	0.354773	0	367	339.179	425	333.291	344	368.444	195	246.265	272	253.697	293	288.588	256	223.032	133	167.634	170	172.25
GFUI18_000052	sodium-dependent neutral amino acid transporter B(0)AT3, transcript variant X1	403.288	-0.0644368	0.209214	-0.307994	0.758087	0.917736	0	315	291.121	500	392.107	405	433.778	425	536.731	419	390.805	386	380.187	364	317.124	390	491.56	391	396.175
GFUI18_000054	protein stoned-B	270.871	0.133673	0.3225	0.414489	0.678516	0.884263	0	310	286.5	474	371.718	180	192.79	139	175.543	225	209.86	281	276.769	376	327.579	325	409.633	185	187.448
GFUI18_000057	paternally-expressed gene 3 protein-like	1224.62	-8.11276	1.64861	-4.92097	NA	NA	0	312	288.348	13389	10499.8	55	58.9081	99	125.027	0	0	18	17.7289	30	26.1366	2	2.52082	3	3.0397
GFUI18_000060	signal peptidase complex subunit 3	7753.34	-0.0695421	0.12614	-0.551309	0.581422	0.84314	0	8075	7462.85	9357	7337.89	7228	7741.6	7368	9305.03	7888	7357.22	6954	6849.28	7813	6806.84	6097	7684.71	9114	9234.62
GFUI18_000061	dynein heavy chain, cytoplasmic	8068.63	-0.0703543	0.104119	-0.675714	0.499222	0.797863	0	10137	9368.54	9888	7754.31	7454	7983.66	6368	8042.13	7891	7360.01	7451	7338.8	8884	7739.92	7411	9340.89	7589	7689.44
GFUI18_000062	phosphoribosyl pyrophosphate synthase-associated protein 2, transcript variant X4	5352.63	0.040945	0.0953908	0.429235	0.667753	0.878698	0	5205	4810.42	6953	5452.64	5156	5522.37	4186	5286.49	5867	5472.21	5407	5325.58	6133	5343.19	4946	6233.98	4665	4726.74
GFUI18_000063	serine-rich adhesin for platelets	1248.38	0.505545	0.287516	1.75832	0.0786929	0.533037	0	1203	1111.8	1271	996.737	889	952.17	783	988.849	1161	1082.88	1045	1029.26	1801	1569.07	803	1012.11	2460	2492.56
GFUI18_000064	uncharacterized LOC119635124	253.039	3.88741	2.01519	1.92906	0.0537238	0.503583	0	2	1.84839	4	3.13686	2	2.14211	87	109.872	0	0	1	0.984941	961	837.243	65	81.9266	1224	1240.2
GFUI18_000065	importin-5	6942.06	0.115977	0.127344	0.910737	0.362434	0.717766	0	6915	6390.79	7805	6120.79	6305	6753.01	5756	7269.24	7549	7041.03	6572	6473.03	6869	5984.41	6876	8666.57	7678	7779.61
GFUI18_000067	Down syndrome cell adhesion molecule-like protein Dscam2, transcript variant X4	245.151	0.741967	0.502296	1.47715	0.139635	0.593504	0	159	146.947	245	192.133	212	227.064	117	147.759	136	126.849	148	145.771	417	363.299	149	187.801	660	668.735
GFUI18_000068	phospholipase A1-like	77207.6	0.0819935	0.171763	0.477364	0.633103	0.865742	0	68722	63512.4	93937	73666.8	68257	73107.1	70335	88825.9	74363	69359.1	72373	71283.2	76910	67005.5	85070	107223	79829	80885.5
GFUI18_000069	phosphatidylinositol 4-kinase beta, transcript variant X1	5629.43	-0.0192519	0.0828836	-0.232276	0.816324	0.937575	0	6174	5705.96	6605	5179.74	5213	5583.42	4923	6217.24	5904	5506.72	5129	5051.76	6407	5581.91	4835	6094.08	5669	5744.03
GFUI18_000070	glutathione S-transferase theta-3-like, transcript variant X2	1568.61	-0.0935708	0.266367	-0.351285	0.725375	0.902777	0	1523	1407.55	1771	1388.84	1528	1636.58	1639	2069.89	2003	1868.22	2166	2133.38	1735	1511.57	705	888.588	1197	1212.84
GFUI18_000071	uncharacterized LOC119636290	676.267	0.0198183	0.0834512	0.237484	0.812281	0.936474	0	693	640.465	832	652.466	597	639.421	597	753.95	711	663.157	709	698.323	736	641.218	554	698.267	690	699.132
GFUI18_000072	sodium/potassium/calcium exchanger 4, transcript variant X1	4314.55	-0.250033	0.136719	-1.82881	0.0674285	0.518755	0	4791	4427.81	6031	4729.6	4134	4427.75	4235	5348.37	5279	4923.78	3987	3926.96	3937	3429.99	2698	3400.58	4161	4216.07
GFUI18_000074	putative uncharacterized protein DDB_G0282133	631.809	0.220669	0.216323	1.02009	0.307685	0.687195	0	577	533.259	1007	789.704	446	477.691	406	512.736	618	576.415	558	549.597	820	714.401	502	632.725	888	899.752
GFUI18_000075	cuticle protein 7	706.616	-9.41392	2.52722	-3.72501	NA	NA	0	27	24.9532	8058	6319.2	0	0	3	3.78869	2	1.86542	9	8.86447	1	0.87122	0	0	0	0
GFUI18_000078	elongation of very long chain fatty acids protein-like	22.7241	-2.79975	1.10544	-2.5327	0.0113189	0.330043	0	30	27.7258	147	115.28	0	0	24	30.3095	5	4.66355	13	12.8042	3	2.61366	4	5.04164	6	6.07941
GFUI18_000079	uncharacterized LOC119633673	630.333	-0.159835	0.355761	-0.449276	0.653233	0.873481	0	619	572.075	890	697.951	883	945.743	365	460.958	504	470.086	916	902.206	589	513.149	649	818.006	289	292.825
GFUI18_000080	uncharacterized LOC119632912	60.4723	0.975638	1.08998	0.895101	0.370733	0.721317	0	12	11.0903	8	6.27372	5	5.35528	107	135.13	22	20.5196	21	20.6838	241	209.964	88	110.916	24	24.3176
GFUI18_000081	kelch domain-containing protein 4	1344.71	0.13783	0.13204	1.04385	0.296553	0.679348	0	1310	1210.69	1401	1098.68	1283	1374.17	1120	1414.45	1442	1344.97	1276	1256.79	1744	1519.41	978	1232.68	1629	1650.56
GFUI18_000083	alcohol dehydrogenase 1-like	4758.1	-0.123756	0.1988	-0.622516	0.533603	0.815838	0	5661	5231.85	6617	5189.15	4997	5352.07	3302	4170.09	6229	5809.85	5514	5430.97	5240	4565.19	3211	4047.17	2987	3026.53
GFUI18_000084	uncharacterized LOC119644659	560.146	0.0772215	0.121251	0.636874	0.524207	0.81218	0	505	466.717	714	559.929	563	603.005	432	545.572	662	617.454	647	637.257	655	570.649	431	543.236	491	497.498
GFUI18_000085	dual specificity mitogen-activated protein kinase kinase 4, transcript variant X1	2328.21	0.0107056	0.0759639	0.140929	0.887926	0.964756	0	2708	2502.71	2799	2195.02	2266	2427.02	1703	2150.71	2488	2320.58	2452	2415.08	2831	2466.42	1717	2164.12	2282	2312.2
GFUI18_000087	ubiquitin-like protein 4A	936.875	0.0582401	0.108113	0.538696	0.590097	0.845912	0	969	895.543	1124	881.457	937	1003.58	701	885.291	979	913.123	1034	1018.43	1197	1042.85	628	791.537	987	1000.06
GFUI18_000088	SURF1-like protein	1345.32	-0.0230492	0.157169	-0.146652	0.883406	0.963094	0	1488	1375.2	1682	1319.05	1360	1456.64	1013	1279.32	1545	1441.04	1616	1591.67	1734	1510.7	883	1112.94	1008	1021.34
GFUI18_000089	glycerol kinase	565.584	-0.222839	0.210058	-1.06085	0.28876	0.676789	0	700	646.935	826	647.761	636	681.192	382	482.427	602	561.491	629	619.528	704	613.339	265	334.008	497	503.578
GFUI18_000090	U3 small nucleolar RNA-associated protein 15 homolog	1321.24	0.181395	0.191011	0.94966	0.342285	0.707063	0	1211	1119.2	1463	1147.31	1038	1111.76	1221	1542	1330	1240.5	1136	1118.89	1693	1474.98	986	1242.76	1869	1893.74
GFUI18_000092	zinc finger protein 593 homolog	669.968	0.000248743	0.164013	0.0015166	0.99879	0.999884	0	599	553.591	791	620.314	607	650.132	679	857.507	682	636.108	733	721.962	672	585.46	489	616.34	778	788.296
GFUI18_000095	poly(A) RNA polymerase, mitochondrial	1351.74	-0.145056	0.117899	-1.23035	0.218568	0.643302	0	1524	1408.47	1808	1417.86	1371	1468.42	1122	1416.97	1553	1448.5	1446	1424.23	1554	1353.88	948	1194.87	1019	1032.49
GFUI18_000096	ATP-dependent translocase ABCB1	7097.78	0.0398164	0.232039	0.171594	0.863757	0.955827	0	7832	7238.28	7540	5912.98	4919	5268.53	7552	9537.4	9490	8851.42	8166	8043.03	5923	5160.24	6444	8122.08	5671	5746.05
GFUI18_000097	titin-like	355.693	0.656239	0.503925	1.30225	0.192829	0.630956	0	311	287.424	434	340.349	166	177.795	215	271.523	286	266.755	303	298.437	330	287.503	852	1073.87	195	197.581
GFUI18_000098	probable 18S rRNA (guanine-N(7))-methyltransferase	905.8	-0.18904	0.135373	-1.39644	0.162583	0.607989	0	963	889.997	1246	977.131	883	945.743	854	1078.51	947	883.276	899	885.462	1135	988.835	519	654.152	838	849.09
GFUI18_000100	delta-1-pyrroline-5-carboxylate dehydrogenase, mitochondrial	15.262	0.853759	0.9219	0.926087	0.354401	0.711297	0	7	6.46935	7	5.4895	5	5.35528	20	25.2579	4	3.73084	7	6.89459	65	56.6293	13	16.3853	11	11.1456
GFUI18_000103	cytochrome P450 302a1, mitochondrial	872.066	0.114823	0.183725	0.624973	0.531989	0.815155	0	1066	985.189	1028	806.172	824	882.551	523	660.495	1014	945.768	703	692.414	1333	1161.34	698	879.766	824	834.905
GFUI18_000104	uncharacterized LOC119638086	143.156	-0.468365	0.505686	-0.926198	0.354343	0.711297	0	164	151.568	418	327.802	118	126.385	56	70.7223	160	149.234	207	203.883	137	119.357	60	75.6245	63	63.8338
GFUI18_000105	microsomal glutathione S-transferase 1	3196.13	-0.482564	0.316336	-1.52548	0.12714	0.584605	0	4188	3870.52	4717	3699.14	4302	4607.69	2380	3005.7	3392	3163.75	4179	4116.07	3658	3186.92	1331	1677.6	1419	1437.78
GFUI18_000106	phosphatidate cytidylyltransferase, photoreceptor-specific	1213.3	0.0090522	0.16748	0.0540494	0.956896	0.987615	0	1267	1170.95	1765	1384.14	1065	1140.68	901	1137.87	1282	1195.73	1173	1155.34	1121	976.638	1309	1649.88	1094	1108.48
GFUI18_000107	uncharacterized LOC119635051	831.881	0.398802	0.507756	0.78542	0.432208	0.761853	0	791	731.036	1570	1231.22	141	151.019	565	713.537	1181	1101.53	802	789.923	1223	1065.5	1004	1265.45	432	437.717
GFUI18_000108	RING finger protein vilya	63.9188	4.34728	1.65866	2.62096	0.00876817	0.293767	0	2	1.84839	2	1.56843	2	2.14211	13	16.4177	0	0	0	0	259	225.646	22	27.729	296	299.917
GFUI18_000109	uncharacterized LOC119633324	283.947	0.0803316	0.427632	0.187852	0.850992	0.951268	0	274	253.229	408	319.959	217	232.419	234	295.518	307	286.342	500	492.471	469	408.602	125	157.551	108	109.429
GFUI18_000110	uncharacterized LOC119637314	1214.8	-0.769344	0.415453	-1.85182	0.064052	0.515331	0	2219	2050.78	1887	1479.81	2056	2202.09	455	574.618	625	582.944	1635	1610.38	968	843.341	547	689.444	888	899.752
GFUI18_000111	protein spinster, transcript variant X2	1716.48	0.471392	0.242163	1.94659	0.0515845	0.495722	0	1751	1618.26	1974	1548.04	1090	1167.45	1044	1318.46	1662	1550.16	1489	1466.58	2934	2556.16	1193	1503.67	2684	2719.52
GFUI18_000112	uncharacterized LOC119641653	11.7959	1.35998	0.910121	1.49428	0.135102	0.589596	0	3	2.77258	4	3.13686	2	2.14211	14	17.6806	3	2.79813	14	13.7892	37	32.2351	9	11.3437	20	20.2647
GFUI18_000113	cytochrome P450 4g1-like	7746.02	-2.55177	0.834249	-3.05876	0.00222256	0.158301	0	11073	10233.6	48639	38143.4	736	788.298	6571	8298.5	2857	2664.75	3326	3275.91	2748	2394.11	1994	2513.26	1384	1402.32
GFUI18_000116	protein RRNAD1, transcript variant X3	1620.99	-0.0808836	0.122326	-0.661212	0.508476	0.802966	0	1477	1365.03	2217	1738.6	1759	1883.99	1345	1698.6	1827	1704.06	1478	1455.74	1727	1504.6	1402	1767.09	1452	1471.22
GFUI18_000120	cytochrome c oxidase subunit 6C, transcript variant X2	9247.79	-0.0957277	0.15137	-0.632411	0.527119	0.813295	0	10330	9546.91	11362	8910.24	9897	10600.3	7366	9302.5	10749	10025.7	10991	10825.5	9874	8602.43	7019	8846.81	6484	6569.81
GFUI18_000122	ras-related protein Rab-3	23.5943	-0.357857	0.591034	-0.605475	0.544863	0.82163	0	23	21.2564	48	37.6423	29	31.0607	14	17.6806	31	28.914	32	31.5181	34	29.6215	6	7.56245	7	7.09264
GFUI18_000123	GILT-like protein 1	553.351	-0.0600773	0.127353	-0.47174	0.637112	0.867858	0	583	538.804	723	566.987	568	608.36	437	551.886	515	480.346	535	526.944	724	630.763	369	465.091	603	610.98
GFUI18_000124	bicaudal D-related protein homolog	4339.51	0.288255	0.237634	1.21302	0.225122	0.644982	0	3330	3077.56	4640	3638.75	3565	3818.32	3899	4924.04	3742	3490.2	3945	3885.59	4375	3811.59	5249	6615.89	5718	5793.67
GFUI18_000125	protein EFR3 homolog cmp44E, transcript variant X2	2051.67	0.0317829	0.135077	0.235295	0.81398	0.936702	0	2654	2452.81	2409	1889.17	1926	2062.86	1347	1701.12	2160	2014.65	2380	2344.16	2366	2061.31	1408	1774.66	2136	2164.27
GFUI18_000126	fumarate hydratase class II-like	118.237	-0.1682	0.696423	-0.241521	0.809152	0.935558	0	16	14.7871	147	115.28	158	169.227	162	204.589	42	39.1738	129	127.057	66	57.5005	103	129.822	204	206.7
GFUI18_000127	uncharacterized LOC119639899	3812.07	-0.274206	0.191452	-1.43224	0.152074	0.603125	0	3824	3534.11	4838	3794.03	4278	4581.98	3929	4961.92	4889	4560.02	4078	4016.59	3355	2922.94	2564	3231.69	2670	2705.34
GFUI18_000128	uncharacterized LOC119642118, transcript variant X1	14.0974	1.63113	1.15463	1.41269	0.157748	0.607334	0	1	0.924193	17	13.3316	5	5.35528	5	6.31449	2	1.86542	1	0.984941	22	19.1668	16	20.1665	58	58.7676
GFUI18_000129	39S ribosomal protein L17, mitochondrial, transcript variant X1	794.122	-0.170937	0.193	-0.885687	0.375786	0.723878	0	995	919.572	1014	795.193	837	896.475	615	776.682	783	730.312	929	915.011	1086	946.145	420	529.372	630	638.338
GFUI18_000130	salivary glue protein Sgs-3-like, transcript variant X2	42853.3	13.2653	2.12209	6.25106	4.08e-10	1.11e-06	1	9	8.31773	9	7.05793	9	9.63951	5	6.31449	5	4.66355	12	11.8193	8	6.96976	174904	220451	163017	165174
GFUI18_000132	ATP synthase subunit e, mitochondrial	11226.2	-0.107674	0.187283	-0.574927	0.56534	0.832949	0	13398	12382.3	13989	10970.4	11376	12184.3	8898	11237.3	13393	12491.8	14179	13965.5	12575	10955.6	7640	9629.53	7125	7219.3
GFUI18_000133	ubiquitin-like protein 5, transcript variant X2	27.2364	0.00695208	0.350603	0.019829	0.98418	0.994998	0	23	21.2564	29	22.7422	37	39.6291	20	25.2579	24	22.385	36	35.4579	25	21.7805	20	25.2082	31	31.4103
GFUI18_000134	rap guanine nucleotide exchange factor 2, transcript variant X2	1655.02	0.265255	0.234253	1.13234	0.25749	0.660196	0	1519	1403.85	2036	1596.66	1141	1222.08	1370	1730.17	1450	1352.43	1250	1231.18	2398	2089.19	1389	1750.71	2486	2518.9
GFUI18_000135	probable elongator complex protein 2	6863.24	0.17495	0.205221	0.852494	0.39394	0.732959	0	5839	5396.36	7238	5676.14	5404	5787.99	6935	8758.19	7992	7454.22	6484	6386.36	6349	5531.38	7499	9451.81	7231	7326.7
GFUI18_000137	neuronal PAS domain-containing protein 4A, transcript variant X2	140.21	1.23413	0.816806	1.51093	0.130807	0.585701	0	158	146.022	167	130.964	28	29.9896	10	12.629	104	97.0018	118	116.223	37	32.2351	294	370.56	322	326.262
GFUI18_000138	enhancer of mRNA-decapping protein 4 homolog, transcript variant X1	1304.89	0.365247	0.189224	1.93024	0.0535776	0.503583	0	1239	1145.07	1444	1132.41	979	1048.56	929	1173.23	1319	1230.24	990	975.092	1913	1666.64	1241	1564.17	1785	1808.62
GFUI18_000140	trifunctional enzyme subunit beta, mitochondrial	23878.9	-0.276795	0.294024	-0.941403	0.346498	0.709374	0	32733	30251.6	30430	23863.6	26604	28494.4	18343	23165.3	29854	27845.1	31683	31205.9	27917	24321.9	10853	13679.2	11925	12082.8
GFUI18_000141	CRAL-TRIO domain-containing protein C589.09, mitochondrial	1360.66	-0.102069	0.0887794	-1.1497	0.250269	0.654849	0	1556	1438.04	1820	1427.27	1365	1461.99	1054	1331.09	1547	1442.9	1411	1389.75	1576	1373.04	946	1192.35	1174	1189.54
GFUI18_000142	uncharacterized LOC119641292	51.1909	1.31242	0.775112	1.69321	0.0904164	0.546989	0	7	6.46935	54	42.3476	25	26.7764	29	36.624	50	46.6355	85	83.72	8	6.96976	55	69.3225	140	141.853
GFUI18_000143	GTP cyclohydrolase 1, transcript variant X2	793.643	-0.79493	0.284127	-2.7978	0.00514517	0.244759	0	1143	1056.35	1897	1487.65	850	910.398	552	697.119	744	693.936	611	601.799	946	824.174	377	475.174	391	396.175
GFUI18_000144	small nucleolar RNA psi28S-1192	28.7581	-0.324254	0.333289	-0.972892	0.330607	0.700141	0	23	21.2564	43	33.7212	30	32.1317	34	42.9385	27	25.1832	20	19.6988	38	33.1064	21	26.4686	24	24.3176
GFUI18_000146	MIP18 family protein galla-2	1226.7	-0.0518971	0.0724873	-0.715948	0.474023	0.78482	0	1272	1175.57	1600	1254.74	1212	1298.12	1014	1280.58	1318	1229.31	1266	1246.94	1467	1278.08	866	1091.51	1170	1185.48
GFUI18_000147	transcription initiation factor TFIID subunit 10	921.821	-0.126499	0.107508	-1.17665	0.239335	0.64973	0	1027	949.146	1345	1054.77	936	1002.51	682	861.296	964	899.132	877	863.794	1148	1000.16	606	763.808	890	901.779
GFUI18_000151	chromobox protein homolog 1-like	26.8177	-0.252288	0.320624	-0.786865	0.431361	0.760715	0	32	29.5742	30	23.5264	37	39.6291	20	25.2579	28	26.1159	31	30.5332	27	23.5229	19	23.9478	19	19.2515
GFUI18_000152	peptidoglycan-recognition protein LA	31.4346	-0.210284	0.889688	-0.236357	0.813156	0.936702	0	49	45.2854	54	42.3476	39	41.7712	5	6.31449	8	7.46168	46	45.3073	3	2.61366	23	28.9894	62	62.8205
GFUI18_000153	PDZ and LIM domain protein Zasp, transcript variant X7	14443.9	-0.0325633	0.135372	-0.240547	0.809906	0.935675	0	16285	15050.5	18919	14836.6	13058	13985.9	11582	14626.9	18039	16825.2	15258	15028.2	14061	12250.2	12743	16061.4	11182	11330
GFUI18_000154	uncharacterized LOC119636251	82.7328	-0.0187311	0.17587	-0.106505	0.915181	0.975525	0	105	97.0402	109	85.4794	76	81.4003	54	68.1965	90	83.9439	79	77.8104	92	80.1523	67	84.4474	85	86.1249
GFUI18_000155	monocarboxylate transporter 9, transcript variant X2	1759.59	0.255782	0.284729	0.898335	0.369007	0.720166	0	2301	2126.57	2595	2035.04	910	974.662	963	1216.17	2234	2083.67	1748	1721.68	2631	2292.18	1714	2160.34	1210	1226.01
GFUI18_000156	MICAL-like protein 1, transcript variant X1	6954.53	0.306294	0.233294	1.31291	0.189214	0.629023	0	5818	5376.95	9870	7740.2	5609	6007.56	4324	5460.77	6201	5783.73	5783	5695.92	9212	8025.68	9077	11440.7	6967	7059.2
GFUI18_000157	AMP deaminase 2, transcript variant X3	9528.07	0.0333514	0.119868	0.278236	0.780832	0.926326	0	10628	9822.32	10597	8310.32	9297	9957.62	7548	9532.35	10543	9833.56	10034	9882.9	9252	8060.53	9093	11460.9	8776	8892.15
GFUI18_000158	allatostatin-A receptor	403.084	-0.434332	0.292727	-1.48374	0.137877	0.592297	0	590	545.274	503	394.46	429	459.483	385	486.216	568	529.779	419	412.69	412	358.943	181	228.134	210	212.779
GFUI18_000160	uncharacterized LOC119645161, transcript variant X3	668.345	0.140441	0.179084	0.784219	0.432912	0.761853	0	583	538.804	933	731.672	526	563.376	550	694.594	657	612.79	616	606.724	673	586.331	684	862.12	808	818.693
GFUI18_000161	uncharacterized LOC119640583	3227.45	0.168686	0.11652	1.4477	0.147701	0.601487	0	3014	2785.52	3771	2957.27	2733	2927.2	2698	3407.3	3646	3400.66	3153	3105.52	3413	2973.47	3219	4057.26	3388	3432.84
GFUI18_000163	uncharacterized LOC119631789	1458.21	0.163095	0.113339	1.439	0.150151	0.603125	0	1497	1383.52	1507	1181.81	1211	1297.05	1274	1608.93	1483	1383.21	1652	1627.12	1663	1448.84	1290	1625.93	1547	1567.47
GFUI18_000164	uncharacterized LOC119638489	101.033	0.65219	0.540191	1.20733	0.227304	0.645531	0	65	60.0725	82	64.3056	97	103.893	62	78.2996	31	28.914	176	173.35	80	69.6976	174	219.311	110	111.456
GFUI18_000165	carboxypeptidase B	10.656	0.323861	0.696387	0.465059	0.641889	NA	0	3	2.77258	15	11.7632	13	13.9237	7	8.84028	13	12.1252	14	13.7892	3	2.61366	11	13.8645	16	16.2118
GFUI18_000166	replication factor C subunit 5	631.546	-0.206009	0.159528	-1.29137	0.196575	0.631198	0	745	688.523	907	711.282	696	745.456	462	583.459	666	621.185	594	585.055	789	687.393	339	427.279	626	634.285
GFUI18_000167	uncharacterized LOC119639499, transcript variant X2	549.173	-0.0416517	0.201761	-0.206441	0.836447	0.943898	0	619	572.075	474	371.718	571	611.574	537	678.176	612	570.819	648	638.242	565	492.239	445	560.882	441	446.836
GFUI18_000168	protein transport protein SEC31-like	53.7965	0.284899	0.242171	1.17644	0.239421	0.64973	0	55	50.8306	45	35.2896	50	53.5528	42	53.0417	65	60.6261	69	67.961	64	55.7581	48	60.4996	46	46.6088
GFUI18_000169	L-xylulose reductase	2190.73	-0.312911	0.150441	-2.07997	0.0375286	0.465899	0	3146	2907.51	3042	2385.58	2502	2679.78	1468	1853.93	2049	1911.12	2187	2154.07	2538	2211.16	1456	1835.16	1755	1778.23
GFUI18_000170	probable protein phosphatase CG10417, transcript variant X2	2692.31	0.131634	0.106124	1.24038	0.214836	0.640119	0	2739	2531.36	3331	2612.22	2418	2589.82	1974	2492.96	2810	2620.92	2453	2416.06	3391	2954.31	2126	2679.63	3290	3333.54
GFUI18_000171	uncharacterized LOC119634793, transcript variant X1	2077.74	-0.175052	0.20604	-0.849599	0.395548	0.734551	0	2743	2535.06	3061	2400.48	1856	1987.88	1545	1951.18	2390	2229.18	2636	2596.31	2312	2014.26	1059	1334.77	1629	1650.56
GFUI18_000173	NEDD4 family-interacting protein 1-like	914.187	0.0228596	0.130512	0.175154	0.860959	0.954597	0	954	881.68	1028	806.172	866	927.535	799	1009.06	934	871.151	952	937.664	909	791.939	895	1128.07	863	874.421
GFUI18_000174	uncharacterized LOC119643180	11.6154	-0.643171	0.514243	-1.25071	0.211039	0.637289	0	13	12.0145	23	18.0369	12	12.8527	12	15.1548	13	12.1252	3	2.95482	14	12.1971	8	10.0833	9	9.11911
GFUI18_000176	transmembrane protein 134	357.025	-0.271632	0.201084	-1.35084	0.176746	0.620643	0	457	422.356	622	487.781	301	322.388	274	346.034	396	369.353	353	347.684	414	360.685	179	225.613	327	331.328
GFUI18_000177	glycine-rich cell wall structural protein-like	26510.3	-0.111751	0.411394	-0.27164	0.785899	0.928308	0	31205	28839.4	33415	26204.5	19822	21230.5	27198	34348.3	30776	28705.1	40697	40084.2	40727	35482.2	12422	15656.8	7937	8042.04
GFUI18_000179	protein SCAI, transcript variant X1	116.6	-0.114524	0.249106	-0.459742	0.645701	0.870507	0	145	134.008	187	146.648	111	118.887	68	85.877	134	124.983	107	105.389	118	102.804	118	148.728	81	82.072
GFUI18_000180	succinate--hydroxymethylglutarate CoA-transferase	830.175	-0.212021	0.240543	-0.881427	0.378086	0.72518	0	1081	999.052	1439	1128.48	634	679.05	622	785.522	758	706.994	1046	1030.25	787	685.65	736	927.661	522	528.908
GFUI18_000181	sodium- and chloride-dependent GABA transporter ine, transcript variant X2	2278.71	-0.0822876	0.129601	-0.634928	0.525475	0.812752	0	2786	2574.8	2812	2205.21	2317	2481.64	1695	2140.61	2503	2334.57	2177	2144.22	2163	1884.45	2152	2712.4	2004	2030.52
GFUI18_000182	pseudogene	294.936	-0.210406	0.599305	-0.351082	0.725527	0.902777	0	548	506.457	369	289.375	354	379.154	80	101.032	505	471.019	391	385.112	388	338.033	69	86.9682	96	97.2705
GFUI18_000184	uncharacterized LOC119643682	16.6974	0.737519	0.548712	1.34409	0.178919	0.622273	0	9	8.31773	19	14.9001	6	6.42634	15	18.9435	15	13.9906	15	14.7741	15	13.0683	29	36.5519	23	23.3044
GFUI18_000186	DNA-directed RNA polymerase III subunit RPC2	726.727	0.229761	0.181318	1.26717	0.205094	0.632089	0	735	679.281	844	661.877	644	689.761	492	621.346	644	600.665	628	618.543	1023	891.258	605	762.548	1002	1015.26
GFUI18_000187	organic cation transporter-like protein	859.418	0.383894	0.478787	0.801806	0.422665	0.754179	0	614	567.454	1832	1436.68	310	332.028	477	602.402	847	790.005	699	688.474	729	635.12	1560	1966.24	707	716.357
GFUI18_000189	uncharacterized LOC119631428	205.968	0.595917	0.316851	1.88075	0.060006	0.511356	0	155	143.25	163	127.827	148	158.516	168	212.167	232	216.389	266	261.994	213	185.57	315	397.029	149	150.972
GFUI18_000191	transport and Golgi organization protein 1, transcript variant X1	8767.45	0.157533	0.137447	1.14614	0.251739	0.65561	0	8887	8213.3	10317	8090.74	7139	7646.28	7131	9005.72	9004	8398.12	8313	8187.82	8883	7739.05	9041	11395.4	10097	10230.6
GFUI18_000192	uncharacterized LOC119642818	54.168	0.169453	0.356146	0.475796	0.63422	0.86653	0	26	24.029	67	52.5424	44	47.1265	63	79.5625	50	46.6355	64	63.0362	60	52.2732	48	60.4996	61	61.8073
GFUI18_000193	uncharacterized LOC119641128	173.254	-0.795185	0.524564	-1.5159	0.129545	0.584795	0	163	150.643	682	534.834	115	123.172	77	97.2431	200	186.542	159	156.606	129	112.387	79	99.5723	97	98.2837
GFUI18_000194	GATOR complex protein MIOS	1272.71	-0.0834767	0.145907	-0.572123	0.567239	0.834536	0	1529	1413.09	1738	1362.96	1331	1425.58	834	1053.26	1502	1400.93	1299	1279.44	1598	1392.21	837	1054.96	1058	1072
GFUI18_000196	N-acetyl-D-glucosamine kinase, transcript variant X2	3948.56	-0.137259	0.217494	-0.631093	0.52798	0.813295	0	5269	4869.57	4920	3858.33	3976	4258.52	2888	3647.25	3372	3145.1	3520	3466.99	6047	5268.27	2055	2590.14	4375	4432.9
GFUI18_000197	protein mitoshell	17.9904	1.26964	0.773574	1.64126	0.100743	0.55715	0	9	8.31773	9	7.05793	14	14.9948	8	10.1032	9	8.39439	4	3.93977	39	33.9776	17	21.427	53	53.7014
GFUI18_000198	lysyl oxidase homolog 4	203.691	0.120186	0.257081	0.467504	0.64014	0.869577	0	214	197.777	290	227.422	160	171.369	142	179.331	238	221.985	199	196.003	137	119.357	218	274.769	242	245.203
GFUI18_000199	uncharacterized LOC119637521	416.398	0.368728	0.197212	1.8697	0.0615249	0.511722	0	377	348.421	449	352.112	331	354.52	299	377.606	458	427.181	371	365.413	419	365.041	509	641.548	509	515.736
GFUI18_000200	dihydroceramide fatty acyl 2-hydroxylase FAH2, transcript variant X3	1839.62	-0.174074	0.154117	-1.12949	0.258691	0.660424	0	1861	1719.92	2050	1607.64	2169	2323.12	1747	2206.28	2146	2001.6	1676	1650.76	2168	1888.81	1337	1685.17	1454	1473.24
GFUI18_000201	uncharacterized LOC119643429	754.123	-0.0431367	0.104573	-0.412505	0.679969	0.884713	0	931	860.423	920	721.477	646	691.903	629	794.362	756	705.129	762	750.525	919	800.651	531	669.277	783	793.363
GFUI18_000202	E3 ubiquitin-protein ligase RNF25	196.188	0.391671	0.278867	1.40451	0.160167	0.607989	0	155	143.25	225	176.448	166	177.795	136	171.754	180	167.888	163	160.545	312	271.821	130	163.853	328	332.341
GFUI18_000203	active regulator of SIRT1-like	751.648	-0.133423	0.124462	-1.072	0.283722	0.674263	0	784	724.567	990	776.372	846	906.114	599	756.476	841	784.409	812	799.772	867	755.348	489	616.34	637	645.43
GFUI18_000204	uncharacterized LOC119631615	16.3996	0.212316	0.547635	0.387696	0.698241	0.890933	0	18	16.6355	27	21.1738	16	17.1369	4	5.05159	11	10.2598	20	19.6988	29	25.2654	8	10.0833	22	22.2912
GFUI18_000205	uncharacterized LOC119644062	36.4047	-0.288628	0.538489	-0.535997	0.59196	0.847209	0	64	59.1483	85	66.6582	19	20.3501	12	15.1548	45	41.9719	35	34.4729	40	34.8488	30	37.8123	17	17.225
GFUI18_000206	protein halfway	1182.61	0.160282	0.138767	1.15505	0.248072	0.653909	0	1204	1112.73	1427	1119.07	1230	1317.4	704	889.08	1342	1251.7	1239	1220.34	1294	1127.36	1155	1455.77	1135	1150.02
GFUI18_000207	zinc finger protein 709	1068.06	0.271348	0.195853	1.38546	0.165911	0.612328	0	997	921.42	1074	842.246	826	884.693	938	1184.6	1049	978.413	915	901.221	1389	1210.12	880	1109.16	1560	1580.65
GFUI18_000209	28S ribosomal protein S31, mitochondrial, transcript variant X2	1666.85	-0.150546	0.15111	-0.996271	0.319119	0.69285	0	2018	1865.02	2257	1769.97	1703	1824.01	1265	1597.57	1740	1622.92	1874	1845.78	2161	1882.71	1069	1347.38	1230	1246.28
GFUI18_000210	solute carrier family 41 member 2, transcript variant X2	4928.34	0.241453	0.245826	0.98221	0.325996	0.69814	0	4646	4293.8	5587	4381.41	3726	3990.76	4145	5234.71	4050	3777.48	4250	4186	4944	4307.31	6634	8361.55	5746	5822.05
GFUI18_000211	uncharacterized LOC119638724, transcript variant X3	303.423	0.802476	0.584852	1.3721	0.170032	0.614796	0	249	230.124	454	356.033	142	152.09	95	119.975	127	118.454	151	148.726	601	523.603	220	277.29	794	804.508
GFUI18_000212	uncharacterized LOC119635769	463.261	-0.0312474	0.128733	-0.242731	0.808214	0.934915	0	564	521.245	623	488.566	446	477.691	306	386.447	536	499.933	519	511.185	506	440.837	342	431.06	407	412.386
GFUI18_000213	RING finger protein narya-like	209.324	0.178741	0.148988	1.1997	0.230254	0.647328	0	193	178.369	254	199.19	194	207.785	154	194.486	247	230.379	172	169.41	255	222.161	192	241.999	237	240.137
GFUI18_000214	protein anon-73B1, transcript variant X2	443.352	-0.015399	0.115721	-0.133069	0.894138	0.966744	0	437	403.872	555	435.239	469	502.326	352	444.54	463	431.845	425	418.6	557	485.27	308	388.206	474	480.273
GFUI18_000215	esterase FE4-like	30.0706	-0.575796	0.756358	-0.761275	0.446493	0.77001	0	21	19.408	83	65.0898	41	43.9133	15	18.9435	16	14.9234	20	19.6988	73	63.5991	3	3.78123	21	21.2779
GFUI18_000217	mpv17-like protein	893.575	-0.161065	0.153964	-1.04612	0.295505	0.679097	0	965	891.846	1102	864.204	1091	1168.52	691	872.662	861	803.063	938	923.875	799	696.105	644	811.703	997	1010.19
GFUI18_000218	probable serine/threonine-protein kinase DDB_G0282963	71.0084	-0.660004	0.957114	-0.689577	0.49046	0.793205	0	135	124.766	276	216.443	6	6.42634	7	8.84028	110	102.598	48	47.2772	14	12.1971	49	61.76	58	58.7676
GFUI18_000219	protein nessun dorma	501.03	0.0601234	0.168273	0.357296	0.72087	0.902294	0	606	560.061	602	472.097	390	417.712	401	506.422	543	506.462	516	508.23	470	409.474	525	661.715	461	467.101
GFUI18_000220	dynein assembly factor 5, axonemal-like	238.047	-0.251558	0.183778	-1.36882	0.171056	0.616101	0	241	222.73	288	225.854	277	296.683	239	301.832	253	235.976	244	240.326	288	250.911	157	197.884	168	170.223
GFUI18_000222	flotillin-1, transcript variant X2	973.596	0.0160164	0.0896801	0.178594	0.858256	0.953876	0	998	922.344	1180	925.373	1003	1074.27	751	948.436	1054	983.076	1071	1054.87	1060	923.493	821	1034.8	884	895.699
GFUI18_000223	uncharacterized LOC119644929	4430.32	0.04826	0.10795	0.447058	0.654833	0.873967	0	4811	4446.29	5462	4283.38	3782	4050.74	3651	4610.84	4492	4189.73	4019	3958.48	5307	4623.57	4288	5404.63	4249	4305.23
GFUI18_000224	Krueppel-like factor luna	1144.58	-0.26974	0.135441	-1.99157	0.0464181	0.490339	0	1356	1253.21	1737	1362.18	1172	1255.28	939	1185.86	1326	1236.77	1190	1172.08	1060	923.493	846	1066.31	835	846.051
GFUI18_000226	probable WRKY transcription factor protein 1	16.4992	-0.570122	0.669557	-0.851491	0.394497	0.733352	0	18	16.6355	33	25.8791	11	11.7816	21	26.5208	24	22.385	25	24.6235	13	11.3259	5	6.30205	3	3.0397
GFUI18_000227	cGMP-dependent protein kinase, isozyme 1, transcript variant X1	8131.95	0.158512	0.457822	0.34623	0.72917	0.904048	0	11413	10547.8	16063	12596.8	2481	2657.29	3764	4753.55	13200	12311.8	9473	9330.35	8379	7299.95	7736	9750.53	3888	3939.46
GFUI18_000228	neprilysin-2-like, transcript variant X1	6383.25	0.194784	0.473417	0.411442	0.680749	0.884871	0	7726	7140.31	14233	11161.7	1902	2037.15	2609	3294.9	11244	10487.4	7376	7264.93	6655	5797.97	5365	6762.1	3457	3502.75
GFUI18_000229	pseudogene	8.37395	-0.415593	0.877085	-0.473834	0.635618	NA	0	12	11.0903	22	17.2527	7	7.4974	2	2.52579	3	2.79813	6	5.90965	7	6.09854	16	20.1665	2	2.02647
GFUI18_000230	polyprenol reductase, transcript variant X2	661.55	0.0261354	0.151247	0.172799	0.862809	0.955672	0	696	643.238	658	516.013	743	795.795	528	666.81	830	774.149	690	679.61	750	653.415	467	588.611	628	636.311
GFUI18_000232	uncharacterized LOC119636402	4222.04	0.237773	0.167199	1.4221	0.154999	0.604958	0	4479	4139.46	4518	3543.08	3632	3890.08	2998	3786.17	3606	3363.35	3753	3696.48	5655	4926.75	4119	5191.63	5390	5461.33
GFUI18_000233	RUN and FYVE domain-containing protein 2, transcript variant X5	904.222	0.0508133	0.128188	0.396396	0.691813	0.889768	0	901	832.697	1297	1017.13	789	845.064	673	849.93	1051	980.278	840	827.351	930	810.235	699	881.026	1080	1094.29
GFUI18_000234	putative gustatory receptor 2a	44.8784	1.18775	0.549947	2.15975	0.0307922	0.441803	0	10	9.24193	37	29.0159	27	28.9185	30	37.8869	41	38.2411	41	40.3826	35	30.4927	83	104.614	84	85.1117
GFUI18_000235	nedd8-activating enzyme E1 regulatory subunit	810.279	-0.0571841	0.0902519	-0.633605	0.526338	0.813267	0	936	865.044	1111	871.262	802	858.988	566	714.8	885	825.448	748	736.736	932	811.977	620	781.454	816	826.799
GFUI18_000236	probable splicing factor, arginine/serine-rich 7	2908.11	-0.11152	0.116595	-0.956471	0.338834	0.705421	0	3081	2847.44	3681	2886.69	3037	3252.8	2493	3148.4	3651	3405.32	2957	2912.47	2875	2504.76	2156	2717.44	2465	2497.62
GFUI18_000237	uncharacterized LOC119643831	9.70126	0.0662216	0.60446	0.109555	0.912762	NA	0	8	7.39354	22	17.2527	5	5.35528	6	7.57738	10	9.3271	11	10.8344	18	15.682	7	8.82286	5	5.06617
GFUI18_000238	probable alpha-aspartyl dipeptidase	7054.52	-0.169873	0.154519	-1.09936	0.27161	0.667425	0	8551	7902.77	7561	5929.45	7975	8541.68	6098	7701.15	6715	6263.15	8440	8312.91	6413	5587.14	4978	6274.32	6887	6978.15
GFUI18_000240	SEC23-interacting protein, transcript variant X2	9902.13	0.0530586	0.0913546	0.580798	0.561376	0.830843	0	11266	10412	12007	9416.06	8874	9504.56	7496	9466.68	11226	10470.6	10418	10261.1	11307	9850.89	8873	11183.6	8442	8553.73
GFUI18_000241	mitogen-activated protein kinase kinase kinase kinase 5, transcript variant X2	1531.5	0.134403	0.108877	1.23445	0.217036	0.642712	0	1501	1387.21	1965	1540.98	1202	1287.41	1262	1593.78	1696	1581.88	1553	1529.61	1600	1393.95	1432	1804.91	1642	1663.73
GFUI18_000242	uncharacterized LOC119642736	1011.91	0.397713	0.239917	1.65771	0.0973755	0.55715	0	846	781.867	999	783.43	799	855.775	808	1020.42	863	804.929	818	805.682	1437	1251.94	908	1144.45	1637	1658.66
GFUI18_000243	pre-mRNA-splicing factor Syf2	481.539	0.111533	0.129252	0.862914	0.388185	0.731094	0	485	448.233	550	431.318	428	458.412	402	507.685	493	459.826	490	482.621	566	493.111	348	438.622	606	614.02
GFUI18_000245	farnesyl diphosphate synthase-like	18.1468	-0.273698	1.02895	-0.265996	0.790242	0.929436	0	0	0	23	18.0369	24	25.7054	29	36.624	7	6.52897	19	18.7139	5	4.3561	15	18.9061	34	34.45
GFUI18_000246	uncharacterized LOC119634577, transcript variant X1	488.988	0.352397	0.210055	1.67764	0.0934176	0.551907	0	485	448.233	551	432.102	327	350.236	368	464.746	477	444.903	401	394.961	664	578.49	428	539.455	738	747.767
GFUI18_000247	serine protease easter-like	1356.03	-0.288024	0.197745	-1.45654	0.145244	0.600646	0	1876	1733.79	1561	1224.16	1048	1122.47	1545	1951.18	1237	1153.76	1558	1534.54	1324	1153.5	920	1159.58	1156	1171.3
GFUI18_000248	39S ribosomal protein L35, mitochondrial	1630.57	-0.120825	0.217351	-0.555899	0.57828	0.841621	0	1959	1810.49	2646	2075.03	1641	1757.6	937	1183.33	1458	1359.89	1884	1855.63	2295	1999.45	944	1189.83	1425	1443.86
GFUI18_000249	pseudogene	18.4959	-0.307264	0.468462	-0.6559	0.511889	0.804471	0	18	16.6355	30	23.5264	16	17.1369	20	25.2579	25	23.3177	8	7.87953	15	13.0683	21	26.4686	13	13.172
GFUI18_000250	histidine triad nucleotide-binding protein 1	4029.32	-0.0925489	0.136534	-0.677846	0.497869	0.797366	0	4171	3854.81	5472	4291.22	4288	4592.69	3132	3955.39	4564	4256.89	4763	4691.28	4519	3937.04	2854	3597.21	3047	3087.33
GFUI18_000251	protein ENL, transcript variant X5	718.667	0.435389	0.215195	2.02323	0.0430495	0.478318	0	685	633.072	676	530.129	556	595.508	511	645.341	726	677.147	556	547.627	886	771.901	780	983.119	1070	1084.16
GFUI18_000252	COX assembly mitochondrial protein homolog	1136.42	-0.152549	0.104723	-1.45669	0.145201	0.600646	0	1250	1155.24	1505	1180.24	1058	1133.18	1067	1347.51	1290	1203.2	1151	1133.67	1247	1086.41	846	1066.31	910	922.043
GFUI18_000254	bromodomain-containing protein DDB_G0280777, transcript variant X1	203.256	0.713522	0.485622	1.46929	0.141753	0.596286	0	124	114.6	138	108.222	201	215.282	128	161.651	92	85.8093	333	327.985	148	128.941	356	448.706	235	238.11
GFUI18_000255	3-oxoacyl-[acyl-carrier-protein] reductase FabG-like	9366.98	0.0590745	0.182837	0.3231	0.746619	0.912617	0	9129	8436.95	9404	7374.75	9480	10153.6	8435	10652.5	7889	7358.15	10230	10076	9419	8206.02	9805	12358.3	9560	9686.52
GFUI18_000257	uncharacterized LOC119633240	4148.67	-0.28139	0.179303	-1.56935	0.116566	0.577874	0	5483	5067.35	5327	4177.51	4426	4740.5	3502	4422.67	5192	4842.63	4107	4045.15	4813	4193.18	2454	3093.04	2720	2756
GFUI18_000258	pre-mRNA-splicing regulator female-lethal(2)D	1495.62	0.069022	0.0932892	0.739871	0.459378	0.778453	0	1518	1402.92	1830	1435.11	1308	1400.94	1255	1584.94	1567	1461.56	1377	1356.26	1695	1476.72	1326	1671.3	1649	1670.82
GFUI18_000259	uncharacterized LOC119631483	7328.8	-0.0879341	0.189149	-0.464892	0.642008	0.869925	0	8373	7738.26	10605	8316.59	6976	7471.69	5372	6784.29	8860	8263.81	9188	9049.64	8374	7295.6	4981	6278.1	4699	4761.19
GFUI18_000260	follicle cell protein 3C-1	37.0183	1.0212	0.831865	1.2276	0.219598	0.643302	0	28	25.8774	8	6.27372	17	18.208	35	44.2014	10	9.3271	12	11.8193	80	69.6976	28	35.2915	111	112.469
GFUI18_000261	prisilkin-39-like	57.4705	1.89073	0.724841	2.60848	0.0090946	0.298034	0	40	36.9677	27	21.1738	24	25.7054	6	7.57738	10	9.3271	132	130.012	58	50.5308	106	133.603	101	102.337
GFUI18_000262	spermatogenesis-associated protein 20, transcript variant X3	2673.51	-0.0419263	0.0666562	-0.628994	0.529353	0.813295	0	3113	2877.01	3541	2776.9	2564	2746.19	1950	2462.65	2685	2504.33	2772	2730.26	3104	2704.27	2137	2693.49	2533	2566.52
GFUI18_000263	protein argonaute-2-like	2859.57	0.186142	0.15885	1.17181	0.241274	0.650859	0	2754	2545.23	3051	2392.64	2869	3072.86	2070	2614.2	3756	3503.26	2809	2766.7	2628	2289.57	2870	3617.37	2896	2934.33
GFUI18_000265	negative elongation factor B, transcript variant X1	427.389	0.0323996	0.140989	0.229803	0.818245	0.937575	0	391	361.359	555	435.239	378	404.86	386	487.478	412	384.277	400	393.977	484	421.671	349	439.883	511	517.763
GFUI18_000267	syndetin	387.812	0.241643	0.244756	0.987283	0.323504	0.69637	0	362	334.558	543	425.828	290	310.607	267	337.194	358	333.91	305	300.407	545	474.815	284	357.956	607	615.033
GFUI18_000268	transmembrane protein 19	1852.71	0.163156	0.14122	1.15533	0.247957	0.653909	0	1864	1722.69	1837	1440.6	1503	1609.8	1724	2177.24	2105	1963.35	1854	1826.08	2031	1769.45	1774	2235.97	1904	1929.2
GFUI18_000269	uncharacterized LOC119643708, transcript variant X6	3303.84	-0.169755	0.146162	-1.16142	0.245472	0.652232	0	3270	3022.11	4739	3716.39	3468	3714.43	2875	3630.83	3791	3535.9	3726	3669.89	2994	2608.43	2592	3266.98	2536	2569.56
GFUI18_000270	vacuolar protein sorting-associated protein 18 homolog, transcript variant X1	3879.73	0.16231	0.112272	1.44569	0.148265	0.601882	0	3918	3620.99	4912	3852.06	3212	3440.23	2882	3639.67	4254	3967.75	4210	4146.6	3964	3453.52	3910	4928.2	3818	3868.53
GFUI18_000271	probable phospholipid-transporting ATPase IA	35.9955	-0.189178	0.363391	-0.520591	0.602651	0.852055	0	45	41.5887	53	41.5634	22	23.5633	38	47.9901	54	50.3663	22	21.6687	35	30.4927	24	30.2498	36	36.4764
GFUI18_000272	putative ATP-dependent RNA helicase SoYb	266.967	0.0142659	0.168575	0.0846264	0.932558	0.980138	0	361	333.633	310	243.106	225	240.988	193	243.739	229	213.591	280	275.784	330	287.503	209	263.426	297	300.931
GFUI18_000273	polynucleotide 5'-hydroxyl-kinase NOL9, transcript variant X1	1827.22	0.295486	0.143367	2.06105	0.0392979	0.468529	0	1639	1514.75	1962	1538.63	1538	1647.29	1417	1789.53	1890	1762.82	1596	1571.97	2383	2076.12	1683	2121.27	2391	2422.64
GFUI18_000274	pre-mRNA-splicing factor 38B, transcript variant X1	584.991	0.00378278	0.11768	0.0321446	0.974357	0.992846	0	614	567.454	769	603.061	549	588.01	458	578.407	559	521.385	529	521.034	761	662.999	437	550.799	663	671.774
GFUI18_000275	protein daughter of sevenless, transcript variant X4	1858.68	0.204523	0.0914845	2.2356	0.0253781	0.420764	0	1896	1752.27	2134	1673.51	1657	1774.74	1309	1653.13	2136	1992.27	1770	1743.35	2127	1853.09	1610	2029.26	2227	2256.47
GFUI18_000276	mitochondrial potassium channel ATP-binding subunit	2356.95	-0.0703209	0.164442	-0.427633	0.668919	0.879458	0	2854	2637.65	2888	2264.81	2568	2750.47	1608	2030.74	2802	2613.45	2739	2697.75	2637	2297.41	1759	2217.06	1681	1703.25
GFUI18_000277	V-type proton ATPase 116 kDa subunit a1-like, transcript variant X3	39229.5	-0.158598	0.179631	-0.882906	0.377287	0.724837	0	41848	38675.6	48920	38363.8	48819	52287.9	29475	37223.9	53206	49625.8	38808	38223.6	40068	34908.1	27518	34683.9	28693	29072.7
GFUI18_000278	ATP-sensitive inward rectifier potassium channel 15	742.843	0.0769502	0.688159	0.11182	0.910966	0.974002	0	668	617.361	2205	1729.19	80	85.6846	357	450.854	1177	1097.8	680	669.76	1003	873.834	754	950.349	208	210.753
GFUI18_000279	S-adenosylmethionine decarboxylase proenzyme	1095.34	-0.249841	0.132265	-1.88894	0.0588995	0.511356	0	1299	1200.53	1498	1174.75	1179	1262.78	926	1169.44	1158	1080.08	1188	1170.11	1279	1114.29	689	868.422	807	817.68
GFUI18_000280	uncharacterized LOC119640265, transcript variant X2	24.0044	0.398491	0.446011	0.893455	0.371614	0.721865	0	30	27.7258	24	18.8211	16	17.1369	14	17.6806	17	15.8561	17	16.744	33	28.7503	22	27.729	45	45.5956
GFUI18_000281	putative protein TPRXL	1121.17	-0.330899	0.212525	-1.55699	0.119473	0.579504	0	1641	1516.6	1852	1452.37	1059	1134.25	758	957.276	1240	1156.56	1318	1298.15	1109	966.183	603	760.027	838	849.09
GFUI18_000282	WD repeat-containing protein 46-like	652.753	0.0310018	0.0757895	0.409051	0.682502	0.8856	0	709	655.252	835	654.819	596	638.35	501	632.712	694	647.301	674	663.85	803	699.59	472	594.913	679	687.986
GFUI18_000283	RING finger protein 11	3390.05	0.140288	0.0936966	1.49726	0.134325	0.588231	0	3439	3178.3	3729	2924.34	3048	3264.58	2744	3465.39	3756	3503.26	3463	3410.85	3568	3108.51	3137	3953.9	3653	3701.35
GFUI18_000284	phenoloxidase-activating factor 3-like	49.9171	-1.26979	0.550829	-2.30523	0.0211538	0.399968	0	88	81.3289	86	67.4424	87	93.182	43	54.3046	49	45.7028	59	58.1115	28	24.3942	6	7.56245	17	17.225
GFUI18_000285	uncharacterized LOC119639252	80.207	-0.184682	0.303491	-0.608526	0.542839	0.820703	0	113	104.434	119	93.3215	90	96.3951	39	49.253	96	89.5402	94	92.5845	73	63.5991	41	51.6768	80	81.0588
GFUI18_000286	protein takeout	97.0122	-0.990628	0.609095	-1.62639	0.103866	0.560121	0	238	219.958	277	217.227	52	55.695	34	42.9385	110	102.598	104	102.434	70	60.9854	26	32.7706	38	38.5029
GFUI18_000289	dorsal-ventral patterning protein tolloid, transcript variant X2	2046.88	-0.176746	0.245507	-0.71992	0.471574	0.784534	0	2290	2116.4	2827	2216.97	1701	1821.87	2054	2593.99	1702	1587.47	2361	2325.45	3235	2818.4	1000	1260.41	1659	1680.96
GFUI18_000290	uncharacterized LOC119642970	1278.51	0.257267	0.164129	1.56747	0.117005	0.578809	0	1405	1298.49	1441	1130.05	989	1059.28	890	1123.98	1400	1305.79	1159	1141.55	1308	1139.56	1421	1791.04	1497	1516.81
GFUI18_000291	uncharacterized LOC119641662	504.692	-0.0446163	0.179381	-0.248724	0.803574	0.933636	0	628	580.393	726	569.34	448	479.834	334	421.808	635	592.271	486	478.682	429	373.753	457	576.007	464	470.141
GFUI18_000292	uncharacterized LOC119635177	37.8932	-0.214541	0.300463	-0.714035	0.475205	0.785276	0	39	36.0435	53	41.5634	39	41.7712	36	45.4643	38	35.443	48	47.2772	49	42.6898	21	26.4686	24	24.3176
GFUI18_000293	uncharacterized LOC119641211	4175.76	-0.187726	0.167145	-1.12314	0.26138	0.662118	0	5351	4945.35	5402	4236.33	4536	4858.31	3071	3878.36	4564	4256.89	4873	4799.62	4991	4348.26	2488	3135.9	3082	3122.79
GFUI18_000294	alkaline phosphatase 4	14521.4	0.376177	0.99705	0.37729	0.705958	0.894989	0	27704	25603.8	18865	14794.2	4960	5312.44	3268	4127.15	16654	15533.4	22315	21979	43265	37693.3	4048	5102.14	540	547.147
GFUI18_000295	zinc finger protein 836, transcript variant X2	119.87	0.36049	0.382616	0.942172	0.346105	0.709374	0	146	134.932	117	91.7531	95	101.75	68	85.877	105	97.9345	83	81.7501	222	193.411	64	80.6662	208	210.753
GFUI18_000296	peptidylprolyl isomerase domain and WD repeat-containing protein 1, transcript variant X1	966.291	0.0703741	0.0638216	1.10267	0.270171	0.667246	0	1018	940.828	1212	950.468	868	929.677	742	937.07	1004	936.441	985	970.167	1091	950.501	821	1034.8	1033	1046.67
GFUI18_000298	60S ribosomal protein L23-like	119.383	-0.0484267	0.231463	-0.20922	0.834276	0.943016	0	140	129.387	115	90.1847	110	117.816	119	150.285	159	148.301	118	116.223	105	91.4781	81	102.093	127	128.681
GFUI18_000299	protein inturned	103.617	-0.549665	0.293996	-1.86963	0.0615346	0.511722	0	141	130.311	195	152.922	112	119.958	79	99.7689	116	108.194	109	107.359	110	95.8342	56	70.5829	47	47.622
GFUI18_000301	glycine-rich protein HC1-like	2174.95	-6.75025	2.00148	-3.37263	NA	NA	0	1696	1567.43	21479	16844.1	375	401.646	425	536.731	1	0.93271	128	126.072	112	97.5767	0	0	0	0
GFUI18_000302	zinc finger MYM-type protein 3, transcript variant X3	3688.25	0.162612	0.106541	1.52628	0.126939	0.584426	0	3952	3652.41	4146	3251.35	3199	3426.31	2776	3505.8	3760	3506.99	3374	3323.19	4590	3998.9	3197	4029.53	4441	4499.77
GFUI18_000304	AN1-type zinc finger protein 2A	548.316	0.0268539	0.106924	0.25115	0.801698	0.933049	0	642	593.332	638	500.329	490	524.818	438	553.149	529	493.404	536	527.929	689	600.271	421	530.632	603	610.98
GFUI18_000305	uncharacterized LOC119637486, transcript variant X4	194.971	0.164328	0.353848	0.464403	0.642359	0.869925	0	309	285.575	222	174.096	75	80.3293	151	190.698	172	160.426	217	213.732	311	270.949	168	211.749	165	167.184
GFUI18_000306	signal transducer and activator of transcription A-like	107.123	-0.432632	0.433715	-0.997503	0.31852	0.692466	0	100	92.4193	272	213.306	79	84.6135	87	109.872	110	102.598	129	127.057	124	108.031	72	90.7495	35	35.4632
GFUI18_000307	squamous cell carcinoma antigen recognized by T-cells 3	2318.4	0.0450839	0.0478317	0.942553	0.345909	0.709374	0	2465	2278.13	2794	2191.1	2180	2334.9	1830	2311.1	2579	2405.46	2294	2259.46	2720	2369.72	1919	2418.73	2267	2297
GFUI18_000308	2-dehydro-3-deoxyphosphooctonate aldolase-like	23.916	-0.906802	1.00991	-0.897901	0.369238	0.720166	0	1	0.924193	44	34.5054	38	40.7002	42	53.0417	2	1.86542	20	19.6988	9	7.84098	12	15.1249	41	41.5426
GFUI18_000309	chitinase-like protein Idgf5	815.692	-0.39755	0.250626	-1.58623	0.112688	0.573503	0	1177	1087.77	1290	1011.64	619	662.984	796	1005.27	769	717.254	868	854.929	1094	953.115	359	452.487	588	595.782
GFUI18_000310	NKAP family protein CG6066	956.043	0.225759	0.102731	2.19757	0.0279795	0.425657	0	836	772.625	1065	835.188	948	1015.36	692	873.925	1108	1033.44	981	966.227	1163	1013.23	779	981.859	1098	1112.53
GFUI18_000311	retinin-like	11.6623	-0.785613	0.856202	-0.917556	0.358852	0.714344	0	14	12.9387	39	30.5844	4	4.28423	10	12.629	1	0.93271	6	5.90965	7	6.09854	13	16.3853	15	15.1985
GFUI18_000312	sodium/potassium/calcium exchanger 4, transcript variant X3	32.0386	0.382989	0.520256	0.736155	0.461636	0.778869	0	26	24.029	36	28.2317	22	23.5633	27	34.0982	16	14.9234	23	22.6537	88	76.6674	26	32.7706	31	31.4103
GFUI18_000313	calnexin, transcript variant X1	11006.2	-0.185653	0.10409	-1.78358	0.0744919	0.525042	0	14294	13210.4	15007	11768.7	11401	12211.1	7918	9999.62	11928	11125.4	10726	10564.5	12720	11081.9	7558	9526.17	9443	9567.97
GFUI18_000314	probable cytochrome P450 28d1	88.4608	-0.379044	0.335885	-1.12849	0.259111	0.660424	0	108	99.8128	128	100.379	64	68.5476	109	137.656	66	61.5589	106	104.404	116	101.062	62	78.1454	44	44.5823
GFUI18_000315	UDP-glucose 6-dehydrogenase	2733.1	-0.0509857	0.159876	-0.318907	0.749797	0.91403	0	2762	2552.62	3409	2673.39	3011	3224.95	2134	2695.02	2488	2320.58	2405	2368.78	2679	2334	2794	3521.58	2869	2906.97
GFUI18_000316	activity-regulated cytoskeleton associated protein 2	1558.33	-0.273929	0.169991	-1.61143	0.107085	0.56613	0	2159	1995.33	2038	1598.23	1656	1773.67	1210	1528.11	1877	1750.7	1570	1546.36	1479	1288.53	1192	1502.41	1028	1041.61
GFUI18_000317	carnosine N-methyltransferase, transcript variant X1	1008.63	0.0221603	0.113375	0.195461	0.845032	0.948704	0	1011	934.359	1165	913.61	884	946.814	957	1208.59	1070	998	972	957.363	1173	1021.94	773	974.296	1108	1122.66
GFUI18_000318	uncharacterized LOC119633150	878.593	0.704926	0.383517	1.83805	0.0660544	0.517697	0	767	708.856	1022	801.467	506	541.955	436	550.623	586	546.568	610	600.814	1929	1680.58	640	806.662	1648	1669.81
GFUI18_000321	ras-related and estrogen-regulated growth inhibitor-like protein	1581.36	0.167251	0.492671	0.339479	0.734249	0.906116	0	1879	1736.56	3010	2360.49	540	578.371	986	1245.22	2963	2763.62	1613	1588.71	1834	1597.82	1503	1894.39	461	467.101
GFUI18_000323	phenoloxidase-activating factor 3-like	23.1151	1.68175	1.48389	1.13334	0.257073	0.660196	0	0	0	1	0.784214	10	10.7106	24	30.3095	20	18.6542	0	0	105	91.4781	22	27.729	28	28.3706
GFUI18_000324	uncharacterized LOC119642520	39.0339	0.437413	0.391471	1.11736	0.263842	0.663704	0	45	41.5887	28	21.958	33	35.3449	25	31.5724	36	33.5776	29	28.5633	42	36.5912	39	49.156	72	72.9529
GFUI18_000326	DNA repair protein XRCC2, transcript variant X5	48.453	0.510537	0.419079	1.21823	0.223135	0.644221	0	32	29.5742	47	36.8581	39	41.7712	39	49.253	31	28.914	70	68.9459	96	83.6371	24	30.2498	66	66.8735
GFUI18_000327	54S ribosomal protein L12, mitochondrial	3170.56	-0.262922	0.172629	-1.52304	0.127748	0.584634	0	4133	3819.69	4037	3165.87	3441	3685.51	2618	3306.27	3334	3109.66	3468	3415.78	4029	3510.15	1767	2227.14	2265	2294.98
GFUI18_000328	F-box/LRR-repeat protein 7, transcript variant X2	391.451	0.186245	0.16078	1.15839	0.246705	0.653144	0	377	348.421	500	392.107	331	354.52	284	358.663	464	432.777	361	355.564	389	338.905	323	407.112	528	534.988
GFUI18_000330	ARF GTPase-activating protein GIT2, transcript variant X1	2554.41	0.155653	0.0778426	1.99958	0.0455456	0.487693	0	2616	2417.69	2997	2350.29	2131	2282.42	2026	2558.63	2853	2661.02	2464	2426.9	2935	2557.03	2307	2907.76	2791	2827.94
GFUI18_000332	ovarian-specific serine/threonine-protein kinase Lok-like	147.722	3.68597	1.51216	2.43755	0.0147871	0.356369	0	1	0.924193	1	0.784214	3	3.21317	58	73.2481	5	4.66355	3	2.95482	482	419.928	37	46.6351	767	777.151
GFUI18_000333	separin-like	86.1498	0.717378	0.633778	1.13191	0.257673	0.660196	0	65	60.0725	47	36.8581	62	66.4055	72	90.9286	41	38.2411	49	48.2621	217	189.055	30	37.8123	205	207.713
GFUI18_000334	transcription termination factor, mitochondrial	494.909	0.0986385	0.159829	0.617149	0.537137	0.817156	0	538	497.216	634	497.192	461	493.757	330	416.756	466	434.643	592	583.085	722	629.021	335	422.237	474	480.273
GFUI18_000335	uncharacterized LOC119644621	782.064	-0.273162	0.398296	-0.685826	0.492823	0.793976	0	867	801.275	1098	861.067	890	953.241	669	844.878	1212	1130.44	938	923.875	1018	886.902	277	349.133	284	287.759
GFUI18_000338	probable RNA helicase armi	39.2468	-0.0533724	0.275114	-0.194001	0.846175	0.948972	0	33	30.4984	57	44.7002	45	48.1976	29	36.624	48	44.7701	38	37.4278	34	29.6215	30	37.8123	43	43.5691
GFUI18_000340	uncharacterized LOC119637382, transcript variant X2	435.581	0.120006	0.117593	1.02053	0.307479	0.687195	0	415	383.54	513	402.302	413	442.347	344	434.437	457	426.248	400	393.977	502	437.353	377	475.174	518	524.855
GFUI18_000341	glycerophosphodiester phosphodiesterase 1, transcript variant X2	3897.74	0.121977	0.111207	1.09685	0.272708	0.667584	0	4154	3839.1	4980	3905.39	3523	3773.33	2647	3342.89	5208	4857.55	4002	3941.74	4225	3680.91	3278	4131.62	3560	3607.11
GFUI18_000342	probable methylthioribulose-1-phosphate dehydratase	1314.69	-0.0725954	0.118547	-0.612377	0.540289	0.819537	0	1473	1361.34	1682	1319.05	1200	1285.27	1142	1442.23	1458	1359.89	1458	1436.04	1600	1393.95	956	1204.95	1016	1029.45
GFUI18_000343	stabilizer of axonemal microtubules 1	8.2849	0.422695	0.673367	0.627733	0.530179	NA	0	13	12.0145	11	8.62636	3	3.21317	3	3.78869	17	15.8561	12	11.8193	7	6.09854	4	5.04164	8	8.10588
GFUI18_000344	coatomer subunit beta	6212.44	0.101601	0.122317	0.830637	0.406179	0.743807	0	6600	6099.67	6886	5400.1	5285	5660.54	5322	6721.14	6496	6058.88	5962	5872.22	6492	5655.96	6144	7743.95	6612	6699.51
GFUI18_000345	uncharacterized LOC119642343, transcript variant X1	59.8667	-0.501333	0.366998	-1.36604	0.171927	0.616101	0	110	101.661	98	76.853	69	73.9029	26	32.8353	55	51.299	63	62.0513	47	40.9474	49	61.76	37	37.4897
GFUI18_000346	auxilin-like protein 1	107441	0.602356	0.704534	0.854971	0.392567	0.732959	0	78164	72238.6	245298	192366	5197	5566.28	50302	63526.3	184766	172333	98552	97067.9	102659	89438.6	174011	219325	54387	55106.8
GFUI18_000347	uncharacterized LOC119642352, transcript variant X3	50.9903	0.197395	0.413552	0.477316	0.633137	0.865742	0	67	61.9209	46	36.0739	42	44.9844	36	45.4643	20	18.6542	57	56.1417	70	60.9854	53	66.8017	67	67.8867
GFUI18_000348	protein RER1	4748.9	-0.0126735	0.0652646	-0.194187	0.84603	0.948972	0	5279	4878.81	5614	4402.58	4637	4966.49	3834	4841.95	5215	4864.08	4589	4519.9	5106	4448.45	3823	4818.54	4934	4999.3
GFUI18_000349	glycerol-3-phosphate dehydrogenase, mitochondrial-like	1995.79	0.0737607	0.46853	0.15743	0.874906	0.96044	0	838	774.473	1057	828.915	3639	3897.58	1787	2256.8	1819	1696.6	1678	1652.73	2133	1858.31	1461	1841.46	3114	3155.21
GFUI18_000351	pseudogene	13.6844	-0.441866	0.708735	-0.623458	0.532984	0.815663	0	15	13.8629	36	28.2317	7	7.4974	11	13.8919	5	4.66355	7	6.89459	8	6.96976	23	28.9894	12	12.1588
GFUI18_000352	sodium-dependent proline transporter, transcript variant X2	996.374	-0.488904	0.350031	-1.39674	0.16249	0.607989	0	1414	1306.81	1768	1386.49	874	936.104	882	1113.88	816	761.091	1333	1312.93	1392	1212.74	398	501.643	430	435.691
GFUI18_000353	uncharacterized LOC119641483, transcript variant X3	155.166	-0.387315	0.281439	-1.3762	0.168761	0.614626	0	146	134.932	301	236.049	175	187.435	123	155.336	128	119.387	95	93.5694	175	152.464	95	119.739	195	197.581
GFUI18_000354	ubiquitin carboxyl-terminal hydrolase 10-like	2899.28	0.22966	0.179537	1.27918	0.200834	0.631373	0	3378	3121.92	3162	2479.69	2318	2482.71	1977	2496.75	3090	2882.07	2655	2615.02	3619	3152.95	3418	4308.08	2521	2554.36
GFUI18_000355	trypsin inhibitor-like	2405.2	-0.0353611	0.146322	-0.241666	0.809039	0.935558	0	2616	2417.69	3121	2447.53	2642	2829.73	1627	2054.73	2637	2459.56	2177	2144.22	2437	2123.16	2376	2994.73	2147	2175.41
GFUI18_000357	glutamate-1-semialdehyde 2,1-aminomutase-like	220.159	-0.0518188	0.523778	-0.0989329	0.921192	0.97676	0	52	48.058	237	185.859	301	322.388	271	342.245	124	115.656	276	271.844	185	161.176	210	264.686	266	269.52
GFUI18_000358	lysM and putative peptidoglycan-binding domain-containing protein 4, transcript variant X3	970.005	0.0603032	0.0700411	0.860969	0.389255	0.731253	0	1034	955.615	1225	960.663	852	912.541	760	959.802	1094	1020.38	1000	984.941	1027	894.743	794	1000.76	1027	1040.59
GFUI18_000359	uncharacterized LOC119639992	362423	-0.0378535	0.090737	-0.417178	0.676548	0.884059	0	391027	361384	485200	380501	308411	330326	315655	398640	373321	348200	389176	383316	365968	318839	309915	390620	345408	349979
GFUI18_000360	intraflagellar transport protein 80 homolog	18.2813	-1.23055	1.28723	-0.95597	0.339087	0.705421	0	84	77.6322	36	28.2317	0	0	1	1.2629	6	5.59626	20	19.6988	5	4.3561	18	22.6874	5	5.06617
GFUI18_000361	CRISP/Allergen/PR-1	159.807	-0.409261	0.500773	-0.817259	0.41378	0.746552	0	153	141.401	464	363.875	108	115.674	94	118.712	99	92.3383	108	106.374	100	87.122	227	286.113	125	126.654
GFUI18_000362	uncharacterized LOC119637527, transcript variant X3	364.604	-0.907963	0.562694	-1.6136	0.106614	0.565515	0	723	668.191	830	650.898	529	566.589	66	83.3512	226	210.792	393	387.082	134	116.744	168	211.749	381	386.042
GFUI18_000363	dolichyl-diphosphooligosaccharide--protein glycosyltransferase subunit 2, transcript variant X2	5028.54	-0.184297	0.0818968	-2.25036	0.0244263	0.415184	0	6535	6039.6	6446	5055.05	4988	5342.43	4049	5113.47	4856	4529.24	5179	5101.01	5653	4925.01	3507	4420.25	4669	4730.79
GFUI18_000364	pseudogene	7.53293	-0.563371	0.651889	-0.864213	0.387471	NA	0	9	8.31773	13	10.1948	11	11.7816	5	6.31449	2	1.86542	7	6.89459	6	5.22732	4	5.04164	12	12.1588
GFUI18_000365	bifunctional methylenetetrahydrofolate dehydrogenase/cyclohydrolase, mitochondrial, transcript variant X1	5983.65	-0.356835	0.360381	-0.99016	0.322096	0.695694	0	6853	6333.49	6465	5069.95	8194	8776.24	5601	7073.49	6213	5794.93	8753	8621.19	7610	6629.99	2021	2547.29	2967	3006.27
GFUI18_000366	uncharacterized LOC119639037	23.4228	-1.59231	2.14172	-0.743473	0.457195	0.776887	0	45	41.5887	137	107.437	0	0	0	0	44	41.0392	19	18.7139	0	0	0	0	2	2.02647
GFUI18_000368	DExH-box ATP-dependent RNA helicase DExH1	1181.79	0.193667	0.151391	1.27925	0.20081	0.631373	0	1241	1146.92	1395	1093.98	969	1037.85	870	1098.72	1221	1138.84	1005	989.866	1449	1262.4	976	1230.16	1616	1637.39
GFUI18_000372	vacuolar protein sorting-associated protein 54	903.861	0.305512	0.206012	1.48298	0.138079	0.592572	0	921	851.181	983	770.883	671	718.679	678	856.244	864	805.861	748	736.736	1291	1124.75	700	882.286	1370	1388.13
GFUI18_000373	uncharacterized LOC119640831	119.393	3.70093	1.62821	2.27301	0.0230254	0.407372	0	1	0.924193	5	3.92107	2	2.14211	44	55.5675	0	0	1	0.984941	534	465.232	60	75.6245	464	470.141
GFUI18_000375	dihydrofolate reductase-like	202.75	0.047347	0.597768	0.0792063	0.936869	0.981786	0	134	123.842	545	427.397	167	178.867	52	65.6707	86	80.2131	391	385.112	290	252.654	94	118.478	190	192.515
GFUI18_000376	uncharacterized LOC119632986	64.5052	0.561996	0.562913	0.99837	0.3181	0.692024	0	85	78.5564	76	59.6003	29	31.0607	27	34.0982	51	47.5682	31	30.5332	47	40.9474	114	143.687	113	114.495
GFUI18_000377	serine protease easter, transcript variant X2	1038.83	-0.836649	0.56242	-1.48759	0.136859	0.590601	0	1189	1098.86	2942	2307.16	815	872.911	967	1221.22	666	621.185	1339	1318.84	1593	1387.85	265	334.008	185	187.448
GFUI18_000378	probable peroxisomal acyl-coenzyme A oxidase 1, transcript variant X1	15058.4	-0.258498	0.205738	-1.25644	0.208955	0.634608	0	20573	19013.4	20123	15780.7	16241	17395	11153	14085.1	19185	17894	16894	16639.6	16375	14266.2	7976	10053	10263	10398.8
GFUI18_000379	calcineurin B homologous protein 1	6398.34	0.204026	0.144936	1.4077	0.159221	0.607989	0	6951	6424.06	8074	6331.75	4847	5191.41	4476	5652.73	8258	7702.32	7106	6998.99	7453	6493.2	6102	7691.02	5033	5099.61
GFUI18_000381	thioredoxin domain-containing protein 17-like	35.3366	-0.17331	0.403324	-0.429705	0.66741	0.878568	0	58	53.6032	37	29.0159	33	35.3449	26	32.8353	25	23.3177	56	55.1567	41	35.72	26	32.7706	20	20.2647
GFUI18_000382	cytochrome c oxidase assembly protein COX20, mitochondrial	1594.78	0.15839	0.133881	1.18306	0.236784	0.649405	0	1627	1503.66	1839	1442.17	1495	1601.23	1144	1444.75	2115	1972.68	1606	1581.82	1506	1312.06	1492	1880.53	1593	1614.08
GFUI18_000383	probable WRKY transcription factor protein 1, transcript variant X1	6907.07	0.010665	0.198526	0.0537211	0.957157	0.987615	0	8295	7666.18	11178	8765.95	5777	6187.5	3874	4892.46	7270	6780.8	6449	6351.89	6266	5459.07	6395	8060.32	7895	7999.49
GFUI18_000386	4-coumarate--CoA ligase-like 6	2520.74	0.59033	0.34597	1.7063	0.0879518	0.546989	0	2293	2119.17	1930	1513.53	1007	1078.55	2503	3161.03	1907	1778.68	3394	3342.89	2698	2350.55	3375	4253.88	3048	3088.34
GFUI18_000387	probable ribosome production factor 1	955.972	0.119849	0.0861889	1.39054	0.164365	0.609103	0	941	869.665	1171	918.315	811	868.627	787	993.9	1014	945.768	945	930.77	1191	1037.62	752	947.828	1077	1091.25
GFUI18_000391	putative uncharacterized protein DDB_G0271606, transcript variant X1	5250.96	0.164661	0.0924558	1.78097	0.0749169	0.525846	0	5488	5071.97	6350	4979.76	4582	4907.58	3738	4720.71	5496	5126.17	4834	4761.21	6528	5687.33	4604	5802.92	6120	6201
GFUI18_000392	39S ribosomal protein L2, mitochondrial	2603.72	-0.160028	0.18519	-0.864132	0.387515	0.730659	0	3065	2832.65	3557	2789.45	2669	2858.65	2043	2580.1	3020	2816.78	3094	3047.41	3221	2806.2	1553	1957.42	1722	1744.79
GFUI18_000393	cullin-4A, transcript variant X1	2120.02	0.0456516	0.0994221	0.459169	0.646113	0.870512	0	2103	1943.58	2781	2180.9	1867	1999.66	1749	2208.81	2084	1943.77	2368	2332.34	2578	2246.01	1500	1890.61	2304	2334.49
GFUI18_000394	succinate-semialdehyde dehydrogenase [NADP(+)] GabD-like	2128.68	0.04898	0.191053	0.256369	0.797666	0.932278	0	2319	2143.2	2442	1915.05	2000	2142.11	1706	2154.5	2480	2313.12	2599	2559.86	2657	2314.83	1825	2300.25	1298	1315.18
GFUI18_000395	uncharacterized LOC119641827	105.799	-0.139494	0.194642	-0.716669	0.473579	0.78482	0	138	127.539	104	81.5583	116	124.243	90	113.661	121	112.858	94	92.5845	119	103.675	80	100.833	94	95.244
GFUI18_000396	double C2-like domain-containing protein beta, transcript variant X2	278.594	-0.320546	0.145423	-2.20424	0.0275075	0.42443	0	302	279.106	411	322.312	323	345.951	242	305.621	302	281.678	220	216.687	309	269.207	219	276.03	208	210.753
GFUI18_000397	ABC transporter G family member 18	2213.29	-0.262207	0.275096	-0.953147	0.340516	0.706399	0	2628	2428.78	3973	3115.68	1541	1650.5	2026	2558.63	2822	2632.11	2460	2422.96	2455	2138.85	1481	1866.67	1091	1105.44
GFUI18_000398	polypeptide N-acetylgalactosaminyltransferase 3, transcript variant X1	1227.72	0.00976493	0.185575	0.0526198	0.958035	0.98772	0	1185	1095.17	1373	1076.73	1311	1404.16	1044	1318.46	1264	1178.95	1491	1468.55	1771	1542.93	762	960.432	991	1004.12
GFUI18_000399	TAR DNA-binding protein 43, transcript variant X3	1289.17	0.237526	0.11097	2.14045	0.0323187	0.447773	0	1297	1198.68	1468	1151.23	1066	1141.75	949	1198.49	1279	1192.94	1235	1216.4	1681	1464.52	1139	1435.61	1582	1602.94
GFUI18_000400	eukaryotic translation initiation factor 3 subunit J	3851.82	-0.065399	0.100525	-0.650576	0.51532	0.806708	0	3986	3683.83	4650	3646.6	3718	3982.19	3553	4487.07	4153	3873.54	4002	3941.74	3961	3450.9	2727	3437.14	4109	4163.38
GFUI18_000401	E3 ubiquitin-protein ligase TM129	859.556	0.0158159	0.116436	0.135833	0.891953	0.966439	0	989	914.026	1002	785.783	919	984.301	580	732.481	1013	944.835	812	799.772	939	818.076	696	877.245	868	879.488
GFUI18_000402	uncharacterized LOC119644723	450.472	0.252628	0.543071	0.465184	0.6418	0.869925	0	466	430.674	1016	796.762	84	89.9688	246	310.673	628	585.742	443	436.329	680	592.43	484	610.038	199	201.634
GFUI18_000403	V-type proton ATPase subunit B	40143.5	-0.106327	0.169946	-0.625652	0.531543	0.814712	0	54521	50387.9	51170	40128.3	38670	41417.8	27903	35238.6	50105	46733.4	44662	43989.5	45517	39655.3	27490	34648.6	28712	29092
GFUI18_000404	uncharacterized LOC119632294, transcript variant X4	1160.3	0.344349	0.164303	2.09582	0.036098	0.461195	0	894	826.228	1287	1009.28	1067	1142.82	838	1058.31	1215	1133.24	1103	1086.39	1315	1145.65	1140	1436.87	1583	1603.95
GFUI18_000405	WD repeat-containing protein 3	1438.26	-0.0310053	0.147009	-0.210907	0.83296	0.943016	0	1372	1267.99	1506	1181.03	1439	1541.25	1453	1834.99	1599	1491.4	1343	1322.78	1710	1489.79	1051	1324.69	1471	1490.47
GFUI18_000406	protein limb expression 1 homolog, transcript variant X1	263.144	-0.145189	0.508447	-0.285554	0.77522	0.92359	0	252	232.897	447	350.544	272	291.327	187	236.162	93	86.742	191	188.124	125	108.903	382	481.476	387	392.122
GFUI18_000408	transcription initiation factor TFIID subunit 13	482.878	-0.0682097	0.0852864	-0.799773	0.423842	0.754788	0	523	483.353	609	477.587	496	531.244	389	491.267	525	489.673	464	457.013	570	496.596	386	486.518	427	432.651
GFUI18_000409	ubiquitin-protein ligase E3B, transcript variant X2	519.582	0.163425	0.161262	1.01341	0.310862	0.688661	0	561	518.472	603	472.881	483	517.321	347	438.225	484	451.432	466	458.983	588	512.277	523	659.194	639	647.457
GFUI18_000410	toll-like receptor 7	173.434	0.591797	0.476479	1.24202	0.214229	0.639819	0	179	165.43	174	136.453	69	73.9029	131	165.44	96	89.5402	87	85.6899	351	305.798	187	235.697	299	302.957
GFUI18_000412	protein spitz-like	890.65	0.142309	0.292986	0.485718	0.627167	0.862434	0	568	524.941	1124	881.457	664	711.182	991	1251.53	824	768.553	629	619.528	1067	929.592	884	1114.2	1199	1214.87
GFUI18_000414	uncharacterized LOC119643620	34.7292	-0.17401	0.420974	-0.41335	0.67935	0.884517	0	20	18.4839	54	42.3476	38	40.7002	37	46.7272	48	44.7701	33	32.5031	26	22.6517	35	44.1143	20	20.2647
GFUI18_000415	adenylate cyclase, terminal-differentiation specific, transcript variant X1	1222.24	0.13452	0.156952	0.857074	0.391404	0.732498	0	1146	1059.12	1517	1189.65	901	965.022	1127	1423.29	1348	1257.29	1342	1321.79	1189	1035.88	1202	1515.01	1217	1233.11
GFUI18_000416	cyclin-J	94.1801	3.07972	1.14698	2.68506	0.00725171	0.276181	0	10	9.24193	12	9.41057	3	3.21317	41	51.7788	14	13.0579	6	5.90965	347	302.313	36	45.3747	402	407.32
GFUI18_000419	probable ATP-dependent RNA helicase kurz	1337.03	0.159835	0.0856316	1.86654	0.0619652	0.51315	0	1297	1198.68	1512	1185.73	1233	1320.61	1044	1318.46	1487	1386.94	1291	1271.56	1592	1386.98	1105	1392.75	1551	1571.53
GFUI18_000420	retinal homeobox protein Rx2	60.2146	0.0309573	0.205904	0.150348	0.88049	0.962285	0	59	54.5274	87	68.2267	56	59.9792	43	54.3046	64	59.6934	55	54.1718	74	64.4703	57	71.8433	54	54.7147
GFUI18_000421	mitochondrial ribonuclease P protein 1 homolog	741.846	0.040524	0.152822	0.265171	0.790877	0.92971	0	907	838.243	879	689.324	691	740.1	518	654.181	741	691.138	722	711.128	1060	923.493	481	606.257	812	822.746
GFUI18_000422	gram-negative bacteria-binding protein 1-like	3561	-0.393535	0.201817	-1.94996	0.0511805	0.495722	0	4515	4172.73	3553	2786.31	4568	4892.59	3620	4571.69	3552	3312.99	3888	3829.45	3354	2922.07	2548	3211.52	2319	2349.69
GFUI18_000423	tubulin--tyrosine ligase-like protein 12	1123.61	0.0225915	0.127083	0.17777	0.858904	0.954171	0	1291	1193.13	1248	978.7	1036	1109.61	929	1173.23	1098	1024.12	1060	1044.04	1151	1002.77	1062	1338.55	1232	1248.3
GFUI18_000424	proteasome subunit alpha type-2	2577.43	-0.2949	0.127295	-2.31667	0.0205215	0.396578	0	3462	3199.55	3420	2682.01	2865	3068.58	2012	2540.95	2609	2433.44	2619	2579.56	2982	2597.98	1522	1918.34	2148	2176.43
GFUI18_000425	mitochondrial import inner membrane translocase subunit Tim17-A	1503.72	-0.0492149	0.122536	-0.401636	0.687952	0.888619	0	1451	1341	1866	1463.34	1380	1478.06	1465	1850.14	1695	1580.94	1625	1600.53	1757	1530.73	1056	1330.99	1340	1357.73
GFUI18_000426	lethal(2) giant larvae protein	10647.7	0.0951891	0.152361	0.62476	0.532129	0.815212	0	11708	10820.4	12191	9560.36	9737	10428.9	8096	10224.4	11545	10768.1	9644	9498.77	10002	8713.94	11408	14378.7	11286	11435.4
GFUI18_000427	transcription elongation factor S-II, transcript variant X2	882.244	0.0244713	0.145195	0.168541	0.866157	0.955964	0	986	911.254	1016	796.762	876	938.246	674	851.193	858	800.265	873	859.854	1217	1060.28	561	707.09	1002	1015.26
GFUI18_000428	uncharacterized LOC119643667	610.115	-0.180487	0.15397	-1.17223	0.241106	0.650565	0	783	723.643	788	617.961	667	714.395	438	553.149	650	606.261	584	575.206	586	510.535	563	709.61	474	480.273
GFUI18_000429	mitochondrial dicarboxylate carrier-like, transcript variant X2	6798.28	-0.592391	0.405973	-1.45919	0.144514	0.600054	0	11530	10655.9	12163	9538.4	7040	7540.24	4527	5717.14	8297	7738.69	8838	8704.91	7186	6260.59	2041	2572.5	2424	2456.08
GFUI18_000431	sodium-dependent nutrient amino acid transporter 1-like	131.596	2.72025	0.822106	3.30888	0.000936711	0.10749	0	25	23.1048	31	24.3106	18	19.279	49	61.882	25	23.3177	41	40.3826	399	347.617	115	144.947	493	499.525
GFUI18_000432	nicalin-1	4020.85	0.117416	0.154511	0.759919	0.447303	0.770509	0	4574	4227.26	4204	3296.84	3174	3399.53	3513	4436.56	4637	4324.98	3576	3522.15	4001	3485.75	3712	4678.64	4753	4815.9
GFUI18_000434	uncharacterized LOC119637013	24.6245	-0.623449	0.602324	-1.03507	0.300635	0.682036	0	28	25.8774	81	63.5214	20	21.4211	9	11.3661	23	21.4523	20	19.6988	37	32.2351	7	8.82286	17	17.225
GFUI18_000435	serine/threonine-protein kinase 32A, transcript variant X3	82.8148	1.25291	0.665605	1.88237	0.0597861	0.511356	0	53	48.9822	70	54.895	53	56.766	21	26.5208	33	30.7794	61	60.0814	163	142.009	33	41.5935	280	283.706
GFUI18_000436	histone H2A.v	1797.55	-0.0598209	0.184387	-0.324432	0.745611	0.912106	0	1973	1823.43	2353	1845.26	1964	2103.56	1255	1584.94	1830	1706.86	1844	1816.23	2468	2150.17	932	1174.7	1947	1972.77
GFUI18_000437	uncharacterized protein DDB_G0287625, transcript variant X1	2468.72	0.115704	0.11998	0.964362	0.334864	0.702748	0	2571	2376.1	2901	2275.01	2043	2188.17	2057	2597.78	2444	2279.54	2169	2136.34	3112	2711.24	2318	2921.63	2697	2732.69
GFUI18_000439	G patch domain-containing protein 11	398.323	-0.00198036	0.112621	-0.0175843	0.98597	0.995979	0	411	379.843	496	388.97	397	425.21	319	402.864	437	407.594	436	429.434	469	408.602	257	323.925	413	418.466
GFUI18_000440	kelch-like protein 2	176.29	-0.150608	0.142176	-1.05931	0.289461	0.676789	0	185	170.976	236	185.075	194	207.785	145	183.12	198	184.677	194	191.079	183	159.433	125	157.551	145	146.919
GFUI18_000441	uncharacterized LOC119631343	305.717	-0.325943	0.330511	-0.986176	0.324047	0.696463	0	405	374.298	510	399.949	289	309.535	233	294.255	448	417.854	346	340.79	308	268.336	98	123.52	220	222.912
GFUI18_000443	rabankyrin-5	2150	0.0338071	0.0868031	0.389469	0.696929	0.890486	0	2374	2194.03	2862	2244.42	1958	2097.13	1544	1949.91	2129	1985.74	2037	2006.33	2649	2307.86	1738	2190.59	2343	2374.01
GFUI18_000444	ubiquitin-60S ribosomal protein L40	8377.31	-0.0502493	0.0952064	-0.527793	0.597643	0.849777	0	8838	8168.01	10248	8036.63	8609	9220.73	6917	8735.46	8941	8339.36	9783	9635.68	9025	7862.76	6272	7905.29	7394	7491.86
GFUI18_000445	transmembrane protein 47, transcript variant X1	1588.17	-0.0138803	0.0987138	-0.140611	0.888177	0.964756	0	1505	1390.91	2190	1717.43	1620	1735.11	1221	1542	1832	1708.72	1585	1561.13	1632	1421.83	1297	1634.75	1561	1581.66
GFUI18_000446	dolichyl-diphosphooligosaccharide--protein glycosyltransferase subunit DAD1	3792.87	-0.0735347	0.146667	-0.50137	0.616111	0.857193	0	4433	4096.95	4481	3514.06	3952	4232.82	2977	3759.65	4470	4169.21	4574	4505.12	4224	3680.03	2559	3225.39	2914	2952.57
GFUI18_000447	ATP synthase subunit C lysine N-methyltransferase	769.158	-0.0757196	0.101171	-0.748428	0.454202	0.775374	0	848	783.715	1051	824.209	719	770.09	624	788.048	868	809.592	820	807.652	857	746.636	612	771.37	613	621.113
GFUI18_000448	uncharacterized LOC119643808	20.7423	0.171148	0.56373	0.303599	0.761433	0.917736	0	21	19.408	38	29.8001	13	13.9237	11	13.8919	22	20.5196	7	6.89459	35	30.4927	29	36.5519	15	15.1985
GFUI18_000449	protein GVQW3-like	261.003	-0.144277	0.147517	-0.978038	0.328056	0.698903	0	306	282.803	373	292.512	247	264.551	208	262.683	273	254.63	314	309.272	272	236.972	159	200.405	242	245.203
GFUI18_000450	homeobox protein 13	289.303	0.799555	0.432408	1.84907	0.0644471	0.515979	0	215	198.701	252	197.622	171	183.151	190	239.951	254	236.908	217	213.732	209	182.085	613	772.631	374	378.95
GFUI18_000451	DDB1- and CUL4-associated factor 12	1289.24	0.291104	0.175825	1.65565	0.0977927	0.55715	0	1210	1118.27	1498	1174.75	1005	1076.41	964	1217.43	1197	1116.45	1100	1083.44	1660	1446.23	1210	1525.1	1821	1845.1
GFUI18_000452	uncharacterized LOC119638698	251.36	0.28437	0.29277	0.971308	0.331395	0.700452	0	269	248.608	250	196.054	242	259.196	152	191.96	208	194.004	255	251.16	227	197.767	365	460.049	260	263.441
GFUI18_000454	uncharacterized LOC119632960, transcript variant X2	4074.2	0.420808	0.202477	2.0783	0.0376821	0.46609	0	3978	3676.44	5100	3999.49	2814	3013.95	2395	3024.64	3640	3395.06	3602	3547.76	5563	4846.6	4005	5047.94	6036	6115.88
GFUI18_000455	U3 small nucleolar ribonucleoprotein protein IMP4	2777.34	-0.183742	0.143291	-1.2823	0.199738	0.631373	0	2841	2625.63	4074	3194.89	2579	2762.26	2627	3317.63	3107	2897.93	2932	2887.85	2341	2039.53	1896	2389.74	2843	2880.63
GFUI18_000456	mitochondrial thiamine pyrophosphate carrier	643.905	-0.1855	0.215107	-0.862363	0.388488	0.731094	0	816	754.141	701	549.734	806	863.272	471	594.825	665	620.252	565	556.492	922	803.265	346	436.102	609	617.06
GFUI18_000457	nucleolar complex protein 4 homolog A	2168.38	-0.156027	0.100543	-1.55184	0.1207	0.579722	0	2459	2272.59	2964	2324.41	2305	2468.79	1689	2133.03	2241	2090.2	2203	2169.83	2701	2353.17	1439	1813.73	1865	1889.68
GFUI18_000458	protein angel	1051.19	-0.114189	0.10476	-1.09001	0.27571	0.669194	0	1153	1065.59	1352	1060.26	1082	1158.88	877	1107.56	1158	1080.08	1165	1147.46	1193	1039.37	746	940.265	850	861.249
GFUI18_000459	ER membrane protein complex subunit 1, transcript variant X1	3014.05	0.0717888	0.0624021	1.15042	0.24997	0.654617	0	3346	3092.35	3556	2788.67	2673	2862.94	2359	2979.18	3163	2950.16	3013	2967.63	3442	2998.74	2554	3219.08	3225	3267.68
GFUI18_000461	putative transcription factor capicua	4157.33	0.250604	0.196774	1.27356	0.202818	0.631373	0	3834	3543.35	5407	4240.25	2829	3030.02	3349	4229.44	3770	3516.32	3419	3367.51	5260	4582.62	4292	5409.68	5425	5496.8
GFUI18_000462	glutaryl-CoA dehydrogenase, mitochondrial	16099.8	-0.238362	0.186535	-1.27784	0.201305	0.631373	0	17850	16496.8	18636	14614.6	16147	17294.4	17379	21947.9	18224	16997.7	18314	18038.2	17725	15442.4	10618	13383	10544	10683.5
GFUI18_000463	platelet-activating factor acetylhydrolase IB subunit beta homolog	411.885	0.112183	0.19211	0.583951	0.559253	0.829924	0	392	362.283	549	430.534	422	451.986	263	332.142	450	419.719	351	345.714	618	538.414	268	337.79	482	488.379
GFUI18_000464	uncharacterized LOC119641097, transcript variant X1	105.813	-0.114456	0.26771	-0.427536	0.668989	0.879458	0	128	118.297	137	107.437	131	140.308	60	75.7738	107	99.8	114	112.283	99	86.2508	59	74.3641	136	137.8
GFUI18_000468	G protein alpha o subunit, transcript variant X3	1308.8	0.243221	0.169115	1.4382	0.150377	0.603125	0	1444	1334.53	1513	1186.52	1003	1074.27	914	1154.29	1271	1185.47	1158	1140.56	1541	1342.55	1177	1483.5	1853	1877.52
GFUI18_000469	zinc transporter 7, transcript variant X1	1531.98	-0.14601	0.0825557	-1.76862	0.0769565	0.529038	0	1750	1617.34	1878	1472.75	1613	1727.61	1315	1660.71	1627	1517.52	1439	1417.33	1734	1510.7	1043	1314.61	1529	1549.24
GFUI18_000472	methyltransferase-like protein 17, mitochondrial	1212.31	0.0959525	0.195044	0.491954	0.622752	0.859594	0	1445	1335.46	1379	1081.43	978	1047.49	956	1207.33	1288	1201.33	1680	1654.7	1660	1446.23	785	989.421	935	947.374
GFUI18_000474	ankyrin repeat domain-containing protein 13C	434.84	0.498762	0.234807	2.12414	0.0336585	0.450643	0	366	338.254	451	353.681	342	366.301	282	356.137	415	387.075	342	336.85	545	474.815	461	581.049	710	719.396
GFUI18_000475	SWI/SNF complex subunit SMARCC2-like	436.389	0.324312	0.296655	1.09323	0.274293	0.667996	0	523	483.353	289	226.638	236	252.769	451	569.567	524	488.74	410	403.826	575	500.952	359	452.487	542	549.173
GFUI18_000476	actin-related protein 10	790.47	-0.0699586	0.121878	-0.574005	0.565965	0.833653	0	902	833.622	942	738.73	858	918.967	600	757.738	906	845.035	836	823.411	961	837.243	540	680.621	670	678.867
GFUI18_000477	connectin	26.2524	-1.31226	0.540983	-2.42569	0.0152791	0.359519	0	32	29.5742	89	69.7951	19	20.3501	29	36.624	12	11.1925	17	16.744	11	9.58342	24	30.2498	12	12.1588
GFUI18_000478	elongation factor 1-alpha 2, transcript variant X1	3579.45	-0.413568	0.149098	-2.77379	0.00554073	0.24889	0	4493	4152.4	6434	5045.64	3775	4043.24	2672	3374.46	3488	3253.29	3331	3280.84	3109	2708.62	2888	3640.06	2681	2716.48
GFUI18_000480	membrane magnesium transporter 1, transcript variant X2	1296.33	-0.0369039	0.120796	-0.305505	0.759981	0.917736	0	1455	1344.7	1430	1121.43	1244	1332.39	1159	1463.7	1520	1417.72	1293	1273.53	1612	1404.41	967	1218.82	1076	1090.24
GFUI18_000481	sodium/bile acid cotransporter-like	57.4271	0.663407	0.49183	1.34885	0.177384	0.620824	0	52	48.058	51	39.9949	38	40.7002	35	44.2014	46	42.9047	62	61.0664	55	47.9171	125	157.551	34	34.45
GFUI18_000482	dual oxidase	753.677	-0.437317	0.538847	-0.81158	0.417032	0.749074	0	1230	1136.76	2091	1639.79	535	573.015	140	176.806	879	819.852	725	714.082	359	312.768	478	602.476	797	807.548
GFUI18_000484	V-type proton ATPase subunit C, transcript variant X1	9400.86	-0.0825501	0.174498	-0.473072	0.636162	0.867544	0	12172	11249.3	12754	10001.9	8346	8939.04	6819	8611.7	11285	10525.6	10671	10510.3	11144	9708.88	7003	8826.65	6153	6234.43
GFUI18_000485	galectin-5, transcript variant X2	763.6	-0.191367	0.151908	-1.25976	0.207757	0.634185	0	810	748.596	1169	916.747	876	938.246	536	676.913	920	858.093	755	743.631	831	723.984	511	644.069	614	622.126
GFUI18_000486	high affinity cGMP-specific 3',5'-cyclic phosphodiesterase 9A	3137.83	0.0588886	0.165608	0.355591	0.722147	0.90257	0	3009	2780.9	3536	2772.98	3220	3448.8	2585	3264.59	3897	3634.77	3239	3190.23	2930	2552.68	3154	3975.33	2586	2620.22
GFUI18_000487	protein SMG8, transcript variant X5	773.693	0.234684	0.148294	1.58256	0.113523	0.573912	0	826	763.383	865	678.345	676	724.034	516	651.655	735	685.542	712	701.278	991	863.379	684	862.12	1020	1033.5
GFUI18_000488	protein rhomboid-like	29.3169	-0.521048	1.20594	-0.432067	0.665693	0.877921	0	16	14.7871	11	8.62636	77	82.4714	28	35.3611	40	37.3084	44	43.3374	47	40.9474	0	0	1	1.01323
GFUI18_000489	E3 ubiquitin-protein ligase mind-bomb	2285.77	0.0654379	0.0963033	0.679498	0.496822	0.796897	0	2449	2263.35	2804	2198.94	1976	2116.41	1849	2335.1	2224	2074.35	2173	2140.28	2805	2443.77	1834	2311.59	2653	2688.11
GFUI18_000490	uncharacterized LOC119637170	39.0356	0.250745	0.4015	0.624519	0.532287	0.815212	0	36	33.2709	31	24.3106	48	51.4107	26	32.8353	47	43.8374	51	50.232	69	60.1142	27	34.031	21	21.2779
GFUI18_000491	uncharacterized LOC119637626, transcript variant X2	711.266	-0.160214	0.105169	-1.5234	0.12766	0.584634	0	842	778.17	929	728.535	739	791.511	572	722.377	737	687.407	750	738.706	755	657.771	582	733.558	556	563.358
GFUI18_000492	5-aminolevulinate synthase, erythroid-specific, mitochondrial	7219.97	0.138132	0.228098	0.605582	0.544793	0.82163	0	7066	6530.34	8906	6984.21	4308	4614.11	7304	9224.2	6285	5862.08	8237	8112.96	6891	6003.58	7484	9432.9	8108	8215.31
GFUI18_000494	dehydrogenase/reductase SDR family member 7	2494.32	-0.33773	0.171625	-1.96784	0.0490865	0.492111	0	3529	3261.48	3336	2616.14	2758	2953.98	1944	2455.07	2787	2599.46	2774	2732.23	2562	2232.07	1375	1733.06	1841	1865.36
GFUI18_000496	uncharacterized LOC119640420, transcript variant X1	3122.87	0.217185	0.3041	0.714187	0.475111	0.785273	0	2380	2199.58	2881	2259.32	1920	2056.43	3914	4942.98	3716	3465.95	3240	3191.21	2534	2207.67	3378	4257.66	3479	3525.04
GFUI18_000497	protein Spindly	189.76	1.17336	0.52907	2.21778	0.0265698	0.421991	0	117	108.131	132	103.516	101	108.177	101	127.553	83	77.4149	135	132.967	413	359.814	124	156.291	527	533.975
GFUI18_000498	AF4/FMR2 family member lilli, transcript variant X2	782.15	0.44839	0.218216	2.0548	0.0398985	0.471548	0	759	701.462	795	623.45	534	571.944	558	704.697	760	708.86	580	571.266	1179	1027.17	839	1057.48	1059	1073.02
GFUI18_000499	uncharacterized LOC119641095	3677.84	0.0371292	0.170757	0.217438	0.827867	0.941171	0	3735	3451.86	4227	3314.87	3497	3745.49	3158	3988.23	3344	3118.98	3882	3823.54	3285	2861.96	3930	4953.41	3792	3842.19
GFUI18_000500	ribonuclease P protein subunit p30, transcript variant X1	1430.35	-0.0879229	0.0788721	-1.11475	0.264956	0.664658	0	1561	1442.66	1697	1330.81	1431	1532.68	1278	1613.98	1560	1455.03	1411	1389.75	1525	1328.61	1067	1344.86	1416	1434.74
GFUI18_000501	bromodomain-containing protein DDB_G0270170, transcript variant X6	590.168	-0.425365	0.73367	-0.579776	0.562065	0.831511	0	1013	936.207	1764	1383.35	222	237.775	153	193.223	1242	1158.43	667	656.956	105	91.4781	322	405.852	245	248.242
GFUI18_000502	peroxisome biogenesis factor 10, transcript variant X2	421.982	-0.00913465	0.12454	-0.073347	0.94153	0.983321	0	496	458.399	503	394.46	388	415.57	338	426.859	459	428.114	384	378.217	510	444.322	286	360.477	485	491.419
GFUI18_000504	cyclin-Y-like protein 1, transcript variant X1	857.64	-0.00293124	0.130691	-0.0224287	0.982106	0.994998	0	1002	926.041	1090	854.794	866	927.535	574	724.903	826	770.418	757	745.601	1064	926.978	674	849.516	980	992.97
GFUI18_000505	proton-coupled amino acid transporter-like protein CG1139, transcript variant X4	3395.9	0.589964	0.320678	1.83974	0.0658064	0.517248	0	2442	2256.88	2873	2253.05	2320	2484.85	2860	3611.89	3245	3026.64	3139	3091.73	2613	2276.5	5188	6539	4957	5022.6
GFUI18_000507	uncharacterized LOC119634930, transcript variant X1	62.3152	1.86065	0.987595	1.88402	0.0595619	0.511356	0	18	16.6355	53	41.5634	6	6.42634	29	36.624	34	31.7121	4	3.93977	230	200.381	19	23.9478	197	199.607
GFUI18_000509	pre-rRNA-processing protein esf1	1016.14	0.178423	0.123208	1.44814	0.147578	0.601487	0	936	865.044	1090	854.794	853	913.612	916	1156.81	1126	1050.23	989	974.107	1200	1045.46	858	1081.43	1188	1203.72
GFUI18_000510	cytochrome c oxidase assembly protein COX18, mitochondrial	409.806	0.058838	0.104326	0.563984	0.572765	0.837641	0	422	390.009	515	403.87	336	359.875	357	450.854	477	444.903	410	403.826	504	439.095	301	379.383	411	416.439
GFUI18_000511	V-type proton ATPase 116 kDa subunit a	13.2578	-1.28722	0.427868	-3.00845	0.00262582	0.174738	0	27	24.9532	26	20.3896	16	17.1369	13	16.4177	8	7.46168	9	8.86447	12	10.4546	6	7.56245	6	6.07941
GFUI18_000512	interferon-related developmental regulator 2, transcript variant X2	12303.7	-0.14627	0.110396	-1.32495	0.185186	0.627595	0	14314	13228.9	15643	12267.5	10696	11456	11916	15048.7	11965	11159.9	13548	13344	12060	10506.9	9528	12009.2	11559	11712
GFUI18_000513	uncharacterized LOC119636686, transcript variant X3	51.4435	-0.720085	0.691356	-1.04156	0.297618	0.680121	0	106	97.9644	123	96.4584	27	28.9185	31	39.1498	29	27.0486	20	19.6988	41	35.72	84	105.874	12	12.1588
GFUI18_000514	hyccin	616.233	0.154074	0.163083	0.944759	0.344782	0.708708	0	644	595.18	760	596.003	573	613.716	406	512.736	561	523.25	587	578.161	654	569.778	631	795.318	752	761.952
GFUI18_000515	dnaJ-like protein 60, transcript variant X2	667.309	-0.0471671	0.082684	-0.57045	0.568373	0.834951	0	740	683.902	813	637.566	668	715.466	540	681.965	758	706.994	698	687.489	702	611.597	525	661.715	611	619.086
GFUI18_000516	probable WRKY transcription factor protein 1, transcript variant X3	989.864	0.264023	0.193035	1.36775	0.17139	0.616101	0	697	644.162	1281	1004.58	790	846.135	846	1068.41	1403	1308.59	1060	1044.04	1357	1182.25	750	945.307	854	865.302
GFUI18_000517	golgin subfamily A member 1	1142.02	0.198622	0.12741	1.55892	0.119016	0.579504	0	1087	1004.6	1333	1045.36	1020	1092.48	855	1079.78	1136	1059.56	1078	1061.77	1411	1229.29	943	1188.57	1497	1516.81
GFUI18_000518	tyrosine-protein phosphatase non-receptor type 4, transcript variant X2	2297.58	-0.00709401	0.0720527	-0.0984559	0.92157	0.97676	0	2438	2253.18	2682	2103.26	2362	2529.84	1848	2333.83	2488	2320.58	2342	2306.73	2745	2391.5	1727	2176.73	2233	2262.55
GFUI18_000519	GDP-fucose protein O-fucosyltransferase 1, transcript variant X1	365.853	-0.100294	0.162407	-0.617548	0.536873	0.817099	0	376	347.496	511	400.734	366	392.007	302	381.395	366	341.372	367	361.473	524	456.519	216	272.248	335	339.434
GFUI18_000520	tubulin polyglutamylase TTLL5	949.568	0.109228	0.120653	0.9053	0.365307	0.719219	0	884	816.986	1172	919.099	912	976.804	733	925.704	940	876.747	866	852.959	1100	958.342	871	1097.82	1107	1121.65
GFUI18_000521	protein MEMO1	1486.33	0.0293812	0.0586108	0.501294	0.616165	0.857193	0	1576	1456.53	1900	1490.01	1368	1465.21	1161	1466.22	1739	1621.98	1531	1507.95	1640	1428.8	1176	1482.24	1439	1458.04
GFUI18_000522	uncharacterized LOC119632277	2459.88	10.0752	2.25832	4.46136	8.14e-06	0.00484805	1	10	9.24193	9	7.05793	0	0	0	0	4	3.73084	12	11.8193	9	7.84098	9726	12258.7	9712	9840.53
GFUI18_000524	anoctamin-1, transcript variant X4	5691.38	-0.161323	0.094394	-1.70904	0.0874441	0.546989	0	6881	6359.37	7415	5814.95	5984	6409.2	4438	5604.74	6433	6000.12	5799	5711.67	6387	5564.48	3937	4962.23	4733	4795.64
GFUI18_000525	DNA-directed RNA polymerases I, II, and III subunit RPABC1-like	1906.58	-0.109342	0.132276	-0.82662	0.408453	0.744673	0	2132	1970.38	2440	1913.48	2052	2197.81	1479	1867.83	2174	2027.71	2234	2200.36	2083	1814.75	1322	1666.26	1481	1500.6
GFUI18_000526	fibrinogen C domain-containing protein 1-like	286.751	-0.552178	0.474343	-1.16409	0.244387	0.652232	0	328	303.135	455	356.818	245	262.409	373	471.061	90	83.9439	498	490.501	328	285.76	147	185.28	140	141.853
GFUI18_000527	protein purity of essence	15994.7	0.0452187	0.159892	0.282808	0.777324	0.924529	0	18741	17320.3	18990	14892.2	13432	14386.4	12880	16266.1	15137	14118.4	13627	13421.8	17346	15112.2	17396	21926.1	16293	16508.6
GFUI18_000529	adenosine 3'-phospho 5'-phosphosulfate transporter 2, transcript variant X1	846.619	0.0660239	0.115279	0.572731	0.566827	0.834469	0	867	801.275	1020	799.899	679	727.248	771	973.694	937	873.949	845	832.275	899	783.227	681	858.339	957	969.665
GFUI18_000530	DNA repair protein RAD51 homolog 1-like	493.772	-0.00767207	0.12783	-0.0600176	0.952142	0.986509	0	565	522.169	665	521.503	446	477.691	363	458.432	524	488.74	613	603.769	533	464.36	383	482.737	419	424.545
GFUI18_000531	39S ribosomal protein L37, mitochondrial	3271.86	-0.0145141	0.0984577	-0.147414	0.882805	0.962778	0	3497	3231.9	4052	3177.64	3077	3295.64	2737	3456.55	3783	3528.44	3630	3575.34	3595	3132.04	2649	3338.82	2675	2710.4
GFUI18_000532	uncharacterized LOC119631523	69.8265	-0.627483	0.390023	-1.60884	0.107652	0.566295	0	87	80.4047	123	96.4584	83	88.8977	65	82.0883	81	75.5495	86	84.705	72	62.7279	24	30.2498	27	27.3573
GFUI18_000534	replication factor C subunit 5-like	40.8237	0.0199466	0.337237	0.0591469	0.952835	0.986509	0	57	52.679	45	35.2896	40	42.8423	24	30.3095	37	34.5103	37	36.4428	33	28.7503	50	63.0205	43	43.5691
GFUI18_000535	ADP-ribosylation factor 1, transcript variant X2	14265.4	-0.0950281	0.0740191	-1.28383	0.199201	0.631373	0	15312	14151.2	18495	14504	14267	15280.8	12054	15223	15388	14352.5	15672	15436	15379	13398.5	10569	13321.3	12555	12721.2
GFUI18_000536	uncharacterized LOC119639065	717.982	0.472035	0.255139	1.85011	0.0642979	0.515848	0	585	540.653	751	588.945	577	618	488	616.294	591	551.232	591	582.1	1102	960.085	604	761.287	1227	1243.24
GFUI18_000537	adapter molecule Crk	2915.01	-0.0362167	0.0530086	-0.683222	0.494466	0.795414	0	3212	2968.51	3763	2951	2895	3100.71	2218	2801.11	3116	2906.32	3065	3018.85	3287	2863.7	2281	2874.99	2714	2749.92
GFUI18_000538	ubiquitin carboxyl-terminal hydrolase CYLD, transcript variant X2	3278.03	0.0118527	0.12381	0.095733	0.923733	0.977723	0	3805	3516.55	3919	3073.34	3520	3770.12	2130	2689.97	3367	3140.43	3158	3110.44	3569	3109.38	2998	3778.71	3270	3313.28
GFUI18_000539	60S ribosomal protein L29	12468.6	-0.274643	0.175891	-1.56144	0.11842	0.578809	0	14404	13312.1	17364	13617.1	13982	14975.5	10520	13285.7	13338	12440.5	14775	14552.5	14414	12557.8	7193	9066.12	8300	8409.85
GFUI18_000540	potassium voltage-gated channel protein Shaker, transcript variant X4	662.344	-0.221284	0.252068	-0.877874	0.380012	0.726086	0	703	649.707	881	690.893	794	850.419	543	685.753	647	603.463	934	919.935	667	581.104	492	620.121	355	359.698
GFUI18_000541	putative fatty acyl-CoA reductase CG5065	92.1658	-3.0675	1.03564	-2.96195	NA	NA	0	30	27.7258	826	647.761	15	16.0659	24	30.3095	8	7.46168	17	16.744	54	47.0459	16	20.1665	16	16.2118
GFUI18_000543	uncharacterized LOC119638942	42.0011	-0.0706363	0.293839	-0.240391	0.810027	0.935715	0	42	38.8161	63	49.4055	41	43.9133	32	40.4127	39	36.3757	28	27.5784	67	58.3718	33	41.5935	41	41.5426
GFUI18_000544	uncharacterized LOC119642425	56.0847	4.23277	1.42859	2.96291	0.00304746	0.184669	0	13	12.0145	0	0	1	1.07106	6	7.57738	4	3.73084	11	10.8344	4	3.48488	254	320.144	144	145.906
GFUI18_000545	transcriptional activator protein Pur-beta, transcript variant X4	4983.39	0.168875	0.140201	1.20452	0.22839	0.645875	0	5049	4666.25	6270	4917.02	4166	4462.02	3642	4599.47	5599	5222.24	4429	4362.31	5047	4397.05	5245	6610.85	5540	5613.32
GFUI18_000546	probable phospholipid-transporting ATPase IIB, transcript variant X1	8050.93	0.259503	0.184906	1.40343	0.160488	0.607989	0	8223	7599.63	8952	7020.29	6411	6866.55	5969	7538.23	7983	7445.82	6810	6707.45	8333	7259.88	9268	11681.5	10204	10339
GFUI18_000547	uncharacterized LOC119634438, transcript variant X3	373.785	0.00108065	0.152944	0.00706565	0.994362	0.999193	0	386	356.738	478	374.854	310	332.028	341	430.648	423	394.536	419	412.69	346	301.442	341	429.8	327	331.328
GFUI18_000548	ras-related protein Rab-2A	2916.01	0.0824477	0.0817941	1.00799	0.313459	0.689394	0	2856	2639.49	3387	2656.13	2828	3028.95	2353	2971.6	3333	3108.72	2950	2905.58	3105	2705.14	2542	3203.96	2985	3024.5
GFUI18_000549	phospholipase A1-like	264.582	-1.62162	0.564083	-2.87479	0.00404291	0.217829	0	292	269.864	671	526.208	300	321.317	456	575.881	30	27.9813	109	107.359	132	115.001	98	123.52	310	314.103
GFUI18_000550	pseudogene	733.069	-0.535096	0.457437	-1.16977	0.242094	0.651247	0	1188	1097.94	988	774.804	776	831.14	664	838.564	554	516.721	1257	1238.07	874	761.446	266	335.269	201	203.66
GFUI18_000551	uncharacterized LOC119635627, transcript variant X1	563.676	-0.819164	0.384043	-2.133	0.0329248	0.448343	0	344	317.922	1683	1319.83	552	591.223	586	740.058	544	507.394	542	533.838	323	281.404	296	373.081	403	408.333
GFUI18_000552	septin-2	1587.6	0.0932474	0.101585	0.917921	0.35866	0.714296	0	1606	1484.25	2124	1665.67	1415	1515.55	1152	1454.86	1584	1477.41	1565	1541.43	1749	1523.76	1382	1741.89	1859	1883.6
GFUI18_000553	CCAAT/enhancer-binding protein zeta	1742.27	0.185623	0.233805	0.793921	0.427241	0.757719	0	1478	1365.96	1748	1370.81	1340	1435.22	1825	2304.79	1723	1607.06	1436	1414.38	2302	2005.55	1308	1648.62	2495	2528.02
GFUI18_000554	homocysteine S-methyltransferase 1, transcript variant X2	5249.2	-0.187975	0.42547	-0.441806	0.65863	0.875909	0	7500	6931.44	6158	4829.19	4658	4988.98	4574	5776.49	6095	5684.87	6682	6581.38	9138	7961.21	2462	3103.13	1368	1386.1
GFUI18_000557	uncharacterized LOC119631867, transcript variant X1	511.33	-0.123298	0.266716	-0.462282	0.643879	0.870011	0	572	528.638	799	626.587	587	628.71	283	357.4	566	527.914	574	565.356	335	291.859	502	632.725	437	442.783
GFUI18_000558	calcium/calmodulin-dependent protein kinase kinase 2, transcript variant X1	1211.34	-0.241748	0.238832	-1.01221	0.311438	0.689042	0	1532	1415.86	2314	1814.67	1009	1080.7	782	987.586	1606	1497.93	1186	1168.14	1340	1167.44	728	917.578	841	852.13
GFUI18_000559	succinate--CoA ligase [ADP-forming] subunit alpha-like	333.816	0.0188469	0.475794	0.0396115	0.968403	0.991398	0	98	90.5709	377	295.649	461	493.757	353	445.803	218	203.331	430	423.525	237	206.479	341	429.8	410	415.426
GFUI18_000561	polyhomeotic-like protein 2	485.912	-0.0085897	0.142276	-0.0603736	0.951858	0.986509	0	509	470.414	633	496.408	494	529.102	360	454.643	509	474.749	413	406.781	610	531.444	334	420.977	581	588.689
GFUI18_000562	uncharacterized LOC119642709	142.389	0.0159031	0.213139	0.0746135	0.940522	0.982819	0	140	129.387	183	143.511	176	188.506	83	104.82	163	152.032	160	157.591	179	155.948	92	115.958	132	133.747
GFUI18_000564	isovaleryl-CoA dehydrogenase, mitochondrial	7872.8	-0.160508	0.357628	-0.448812	0.653567	0.87349	0	8688	8029.38	11904	9335.29	7449	7978.3	6418	8105.28	10250	9560.28	11205	11036.3	10932	9524.18	3247	4092.55	3152	3193.72
GFUI18_000565	WD repeat and FYVE domain-containing protein 2-like	555.38	0.111254	0.119852	0.928266	0.353269	0.710391	0	604	558.212	560	439.16	560	599.792	420	530.417	619	577.347	545	536.793	612	533.187	490	617.6	598	605.914
GFUI18_000566	PAN2-PAN3 deadenylation complex subunit PAN3, transcript variant X1	5224.61	0.278961	0.213148	1.30877	0.190614	0.629211	0	4103	3791.96	5237	4106.93	4017	4302.44	5134	6483.72	6077	5668.08	4687	4616.42	5135	4473.72	5673	7150.3	6344	6427.96
GFUI18_000567	protein FAM135B, transcript variant X3	382.555	-0.0078169	0.305028	-0.0256269	0.979555	0.994499	0	336	310.529	379	297.217	321	343.809	462	583.459	352	328.314	310	305.332	345	300.571	488	615.08	354	358.685
GFUI18_000570	probable phospholipid-transporting ATPase IA, transcript variant X2	5100.47	-0.045767	0.212495	-0.215379	0.829472	0.941247	0	6201	5730.92	8129	6374.88	3551	3803.32	3841	4850.79	4526	4221.45	3955	3895.44	5440	4739.44	5376	6775.96	5440	5512
GFUI18_000571	uncharacterized LOC119633119	210.242	-0.802578	0.399068	-2.01113	0.0443115	0.48161	0	319	294.817	638	500.329	153	163.872	113	142.707	170	158.561	152	149.711	197	171.63	84	105.874	202	204.673
GFUI18_000573	mediator of RNA polymerase II transcription subunit 8	426.124	0.0994082	0.128372	0.774377	0.438708	0.765167	0	432	399.251	521	408.576	353	378.083	359	453.38	475	443.037	399	392.992	433	377.238	376	473.914	502	508.644
GFUI18_000574	pseudogene	14.2368	-0.127195	0.504405	-0.252169	0.80091	0.933049	0	26	24.029	17	13.3316	8	8.56846	11	13.8919	22	20.5196	12	11.8193	14	12.1971	6	7.56245	16	16.2118
GFUI18_000575	probable serine/threonine-protein kinase clkA	1374.5	0.0316029	0.0786617	0.401757	0.687863	0.888619	0	1422	1314.2	1657	1299.44	1311	1404.16	1121	1415.71	1402	1307.66	1297	1277.47	1681	1464.52	1093	1377.63	1490	1509.72
GFUI18_000576	esterase B1-like	3272.42	-0.239698	0.127964	-1.87317	0.0610447	0.511356	0	4114	3802.13	4133	3241.16	3763	4030.39	2560	3233.02	3525	3287.8	3568	3514.27	3317	2889.84	2320	2924.15	2496	2529.03
GFUI18_000577	ras-specific guanine nucleotide-releasing factor RalGPS1, transcript variant X3	1011.66	0.0204064	0.186557	0.109384	0.912898	0.974824	0	1237	1143.23	1252	981.836	767	821.501	845	1067.15	850	792.803	869	855.914	1092	951.372	1015	1279.32	1196	1211.83
GFUI18_000578	3-oxoacyl-[acyl-carrier-protein] reductase FabG-like	1298.72	-0.370664	0.13677	-2.71014	0.00672557	0.271198	0	1527	1411.24	1769	1387.28	1637	1753.32	1103	1392.98	1141	1064.22	1334	1313.91	1476	1285.92	748	942.786	1122	1136.85
GFUI18_000579	poly [ADP-ribose] polymerase	4001.27	0.18771	0.229553	0.817719	0.413518	0.746552	0	2878	2659.83	4970	3897.55	2853	3055.73	4154	5246.08	4921	4589.87	3665	3609.81	4026	3507.53	3143	3961.47	5412	5483.63
GFUI18_000580	NAD-dependent histone deacetylase sirtuin-1, transcript variant X2	442.48	0.20178	0.223756	0.901787	0.36717	0.719668	0	493	455.627	599	469.744	353	378.083	260	328.353	458	427.181	318	313.211	543	473.073	505	636.507	494	500.538
GFUI18_000581	lysosomal acid glucosylceramidase	357.942	1.08235	0.450084	2.40478	0.0161822	0.365285	0	238	219.958	240	188.211	190	203.501	215	271.523	269	250.899	277	272.829	264	230.002	725	913.797	662	670.761
GFUI18_000582	general transcription factor IIE subunit 2, transcript variant X1	1737.3	-0.117992	0.0802523	-1.47027	0.141489	0.595783	0	1960	1811.42	2244	1759.78	1768	1893.63	1429	1804.68	1866	1740.44	1832	1804.41	1931	1682.33	1148	1446.95	1670	1692.1
GFUI18_000583	protein phosphatase 1 regulatory subunit 7	996.566	0.0313706	0.0912809	0.343671	0.731094	0.904651	0	1080	998.128	1270	995.952	954	1021.79	729	920.652	954	889.805	995	980.017	1159	1009.74	803	1012.11	1126	1140.9
GFUI18_000584	NADH dehydrogenase [ubiquinone] 1 beta subcomplex subunit 7, transcript variant X2	2661.29	-0.1238	0.163517	-0.757111	0.448983	0.771449	0	3135	2897.34	3519	2759.65	2495	2672.29	2238	2826.36	3233	3015.45	3211	3162.65	2893	2520.44	1746	2200.67	1872	1896.77
GFUI18_000585	actin-interacting protein 1, transcript variant X1	4552.8	-0.24046	0.23647	-1.01688	0.309213	0.688571	0	5827	5385.27	6412	5028.38	4994	5348.86	3284	4147.36	5919	5520.71	5398	5316.71	5147	4484.17	2278	2871.21	2835	2872.52
GFUI18_000586	uncharacterized LOC119641796	164.258	0.266336	0.33924	0.785096	0.432397	0.761853	0	194	179.293	192	150.569	141	151.019	86	108.609	168	156.695	89	87.6598	186	162.047	226	284.852	195	197.581
GFUI18_000587	origin recognition complex subunit 6	37.874	-0.113906	0.3489	-0.326471	0.744068	0.911711	0	61	56.3757	40	31.3686	32	34.2738	29	36.624	38	35.443	35	34.4729	61	53.1444	18	22.6874	36	36.4764
GFUI18_000588	E3 ubiquitin-protein ligase Ubr3, transcript variant X1	3612.15	0.0692316	0.0949108	0.729438	0.465734	0.781244	0	4193	3875.14	4261	3341.54	3346	3583.76	2584	3263.33	3598	3355.89	3420	3368.5	4636	4038.98	2947	3714.43	3916	3967.83
GFUI18_000589	vam6/Vps39-like protein	1065.14	0.116419	0.172278	0.67576	0.499193	0.797863	0	1099	1015.69	1381	1083	1030	1103.19	686	866.348	1193	1112.72	943	928.8	1148	1000.16	1197	1508.71	955	967.639
GFUI18_000590	uncharacterized LOC119635656, transcript variant X2	221.664	0.545875	0.585673	0.932049	0.351311	0.710034	0	177	163.582	277	217.227	130	139.237	147	185.646	109	101.665	95	93.5694	128	111.516	462	582.309	395	400.228
GFUI18_000592	calpain-A, transcript variant X1	4267.96	-0.168192	0.087564	-1.92078	0.0547589	0.504374	0	5087	4701.37	5876	4608.04	3770	4037.88	3828	4834.37	4537	4231.71	3945	3885.59	4255	3707.04	3541	4463.11	3891	3942.5
GFUI18_000593	uncharacterized LOC119631852	40342.4	0.147414	0.278117	0.530044	0.596082	0.848913	0	36360	33603.6	45367	35577.5	46112	49388.6	26684	33699.2	56912	53082.4	55428	54593.3	42480	37009.4	35974	45342	20514	20785.5
GFUI18_000594	DNA polymerase alpha subunit B, transcript variant X1	1476.94	0.0909204	0.12853	0.707385	0.479327	0.787537	0	1473	1361.34	1612	1264.15	1241	1329.18	1385	1749.11	1512	1410.26	1669	1643.87	1541	1342.55	1227	1546.52	1624	1645.49
GFUI18_000595	uncharacterized LOC119632196	586.636	-0.0407874	0.0959289	-0.425183	0.670703	0.880338	0	636	587.786	810	635.214	599	641.563	410	517.788	644	600.665	581	572.251	685	596.786	422	531.893	588	595.782
GFUI18_000596	hemicentin-1, transcript variant X11	1882.08	-0.224396	0.246374	-0.910793	0.362404	0.717766	0	2172	2007.35	3017	2365.97	1834	1964.32	1461	1845.09	2558	2385.87	2054	2023.07	1787	1556.87	1454	1832.63	945	957.507
GFUI18_000597	uncharacterized LOC119636313	23.5653	-0.323391	0.598061	-0.540732	0.588692	0.844984	0	17	15.7113	38	29.8001	11	11.7816	39	49.253	34	31.7121	27	26.5934	29	25.2654	11	13.8645	8	8.10588
GFUI18_000599	coiled-coil domain-containing protein 25-like	900.215	0.00678568	0.127697	0.053139	0.957621	0.987655	0	868	802.199	1102	864.204	962	1030.36	710	896.657	919	857.16	898	884.477	1105	962.698	601	757.506	1033	1046.67
GFUI18_000601	dnaJ protein homolog 1-like	9.83976	0.390135	0.711278	0.548499	0.583349	NA	0	1	0.924193	10	7.84214	14	14.9948	8	10.1032	16	14.9234	14	13.7892	13	11.3259	6	7.56245	7	7.09264
GFUI18_000603	chitooligosaccharidolytic beta-N-acetylglucosaminidase, transcript variant X2	3980.04	-0.122744	0.0739115	-1.66069	0.096775	0.55715	0	4155	3840.02	5896	4623.73	3842	4115	3241	4093.05	3995	3726.18	3983	3923.02	4222	3678.29	3234	4076.16	3696	3744.91
GFUI18_000604	carbohydrate sulfotransferase 11, transcript variant X3	261.762	0.570458	0.471273	1.21046	0.226101	0.645404	0	193	178.369	389	305.059	174	186.364	122	154.073	215	200.533	217	213.732	128	111.516	443	558.361	442	447.85
GFUI18_000605	tigger transposable element-derived protein 1-like	11.3795	0.674923	0.777967	0.867547	0.385642	0.729883	0	5	4.62096	8	6.27372	10	10.7106	10	12.629	8	7.46168	4	3.93977	6	5.22732	20	25.2082	26	26.3441
GFUI18_000606	uncharacterized LOC119643695	294.869	0.753746	0.374305	2.01372	0.0440386	0.481054	0	209	193.156	266	208.601	217	232.419	174	219.744	188	175.349	232	228.506	397	345.874	297	374.342	667	675.827
GFUI18_000608	protein crooked neck-like	493.679	0.161684	0.228012	0.709106	0.478259	0.7872	0	440	406.645	455	356.818	403	431.636	522	659.232	529	493.404	388	382.157	627	546.255	417	525.591	633	641.377
GFUI18_000609	nucleoplasmin-like protein	2915.35	-0.165727	0.151812	-1.09166	0.274981	0.668621	0	3145	2906.59	4176	3274.88	2885	3090	2486	3139.56	3050	2844.77	3386	3335.01	3663	3191.28	1750	2205.72	2221	2250.39
GFUI18_000610	kinesin-like protein Klp98A	894.88	0.50901	0.301489	1.68832	0.0913491	0.548851	0	773	714.401	902	707.361	521	558.021	727	918.126	970	904.729	637	627.408	863	751.863	1322	1666.26	1190	1205.75
GFUI18_000611	zinc finger protein 664-like, transcript variant X1	480.81	0.011421	0.227997	0.0500927	0.960048	0.988293	0	431	398.327	573	449.355	567	607.289	365	460.958	458	427.181	404	397.916	749	652.544	285	359.217	567	574.504
GFUI18_000613	cysteine-rich protein 2-binding protein	790.927	0.128794	0.135257	0.952219	0.340986	0.706399	0	793	732.885	1002	785.783	593	635.137	676	853.719	842	785.342	691	680.594	941	819.818	706	889.849	923	935.215
GFUI18_000615	probable beta-hexosaminidase fdl, transcript variant X2	895.927	0.46137	0.24888	1.85379	0.0637696	0.515331	0	730	674.661	844	661.877	651	697.258	736	929.493	750	699.532	804	791.893	1058	921.751	1192	1502.41	1169	1184.47
GFUI18_000616	uncharacterized LOC119637395	2212.92	-1.47349	1.05003	-1.40329	0.160531	0.607989	0	630	582.241	6750	5293.45	6012	6439.19	1124	1419.5	1161	1082.88	1208	1189.81	4158	3622.53	86	108.395	176	178.329
GFUI18_000617	probable ATP-dependent RNA helicase DDX47	2641.34	-0.00796276	0.147441	-0.0540063	0.95693	0.987615	0	2725	2518.42	2969	2328.33	2196	2352.04	2694	3402.25	2752	2566.82	2809	2766.7	3252	2833.21	1746	2200.67	2767	2803.62
GFUI18_000618	uncharacterized LOC119637983, transcript variant X1	26.1524	-0.20112	0.297334	-0.676411	0.49878	0.797863	0	28	25.8774	32	25.0949	25	26.7764	28	35.3611	25	23.3177	22	21.6687	31	27.0078	23	28.9894	21	21.2779
GFUI18_000621	protein SMG9, transcript variant X1	975.129	0.0356212	0.0905819	0.393249	0.694136	0.889979	0	1031	952.842	1156	906.552	961	1029.29	759	958.539	984	917.787	948	933.724	1082	942.66	803	1012.11	1108	1122.66
GFUI18_000622	uncharacterized LOC119637072, transcript variant X2	1051.68	0.0840583	0.191418	0.439135	0.660564	0.8768	0	941	869.665	1078	845.383	1119	1198.51	918	1159.34	1237	1153.76	1061	1045.02	1540	1341.68	851	1072.61	769	779.177
GFUI18_000623	adenylate kinase isoenzyme 5, transcript variant X5	2918.54	0.222279	0.256281	0.867327	0.385763	0.729883	0	3412	3153.34	2761	2165.22	1695	1815.44	2812	3551.27	3394	3165.62	2941	2896.71	2700	2352.29	3535	4455.55	2676	2711.42
GFUI18_000625	coiled-coil domain-containing protein 93, transcript variant X2	422.996	0.108022	0.112775	0.957855	0.338136	0.704951	0	481	444.537	487	381.912	364	389.865	320	404.127	469	437.441	395	389.052	466	405.989	400	504.164	444	449.876
GFUI18_000626	uncharacterized LOC119640780	85.0058	-1.22768	0.583909	-2.10252	0.0355082	0.457975	0	25	23.1048	122	95.6742	129	138.166	192	242.476	65	60.6261	43	42.3525	93	81.0235	31	39.0727	42	42.5558
GFUI18_000627	uncharacterized LOC119633886, transcript variant X1	1531.02	-0.13956	0.209514	-0.666113	0.505339	0.801259	0	1905	1760.59	1948	1527.65	1527	1635.5	1213	1531.89	1673	1560.42	1998	1967.91	1926	1677.97	855	1077.65	1026	1039.58
GFUI18_000628	BTB/POZ domain-containing protein KCTD9	908.307	-0.0277684	0.0632527	-0.439008	0.660656	0.8768	0	989	914.026	1138	892.436	848	908.256	761	961.065	1021	952.297	929	915.011	1033	899.97	689	868.422	852	863.276
GFUI18_000630	leucine-rich repeat neuronal protein 1	11957.8	-0.0422124	0.110455	-0.382168	0.702337	0.893322	0	13156	12158.7	14287	11204.1	11866	12709.2	9928	12538	14739	13747.2	11396	11224.4	11603	10108.8	10282	12959.5	10827	10970.3
GFUI18_000631	uncharacterized LOC119634224	125.686	0.0394453	0.375426	0.105068	0.916322	0.97554	0	132	121.993	262	205.464	91	97.4662	55	69.4594	103	96.0691	109	107.359	204	177.729	75	94.5307	159	161.104
GFUI18_000633	protein PET117 homolog, mitochondrial	210.016	-0.0461142	0.152852	-0.301691	0.762888	0.918071	0	228	210.716	261	204.68	239	255.983	145	183.12	221	206.129	244	240.326	221	192.54	170	214.27	180	182.382
GFUI18_000634	TRAF3-interacting protein 1-like	70.6966	-0.215423	1.1301	-0.190624	0.84882	0.950073	0	3	2.77258	276	216.443	1	1.07106	68	85.877	90	83.9439	52	51.217	48	41.8186	103	129.822	23	23.3044
GFUI18_000636	uncharacterized LOC119642554	1842.66	-0.036587	0.107372	-0.34075	0.733292	0.905733	0	2058	1901.99	2699	2116.59	1682	1801.52	1308	1651.87	2175	2028.64	1705	1679.33	2164	1885.32	1491	1879.27	1618	1639.41
GFUI18_000637	cytochrome b-c1 complex subunit 2, mitochondrial	17957.7	-0.247409	0.186455	-1.32691	0.18454	0.627493	0	23790	21986.5	23354	18314.5	17160	18379.3	15871	20043.4	20914	19506.7	21109	20791.1	19736	17194.4	11101	13991.8	11262	11411
GFUI18_000638	myotubularin-related protein 9, transcript variant X2	523.108	0.0358952	0.116144	0.309058	0.757277	0.917529	0	554	512.003	708	555.224	485	519.463	378	477.375	577	538.174	518	510.2	697	607.24	350	441.143	540	547.147
GFUI18_000639	uncharacterized LOC119640868	21.6672	-1.01467	0.546334	-1.85724	0.0632773	0.514905	0	35	32.3467	41	32.1528	38	40.7002	12	15.1548	22	20.5196	27	26.5934	9	7.84098	10	12.6041	7	7.09264
GFUI18_000640	uncharacterized LOC119639204, transcript variant X1	1008.58	-0.00828011	0.19609	-0.042226	0.966319	0.99075	0	1120	1035.1	1088	853.225	964	1032.5	892	1126.5	1279	1192.94	701	690.444	1102	960.085	1012	1275.53	899	910.898
GFUI18_000642	probable nuclear hormone receptor HR38, transcript variant X1	32.4496	-1.72271	0.790167	-2.18019	NA	NA	0	24	22.1806	194	152.138	17	18.208	15	18.9435	9	8.39439	19	18.7139	10	8.7122	13	16.3853	28	28.3706
GFUI18_000643	uncharacterized LOC119637344	145.948	-0.331231	0.739527	-0.447895	0.654229	0.873646	0	247	228.276	106	83.1267	289	309.535	30	37.8869	25	23.3177	179	176.305	105	91.4781	65	81.9266	278	281.679
GFUI18_000644	40S ribosomal protein S13	14758	-0.239314	0.140959	-1.69775	0.0895547	0.546989	0	16539	15285.2	19057	14944.8	16221	17373.6	13389	16908.9	16100	15016.6	16679	16427.8	16409	14295.9	9050	11406.7	11017	11162.8
GFUI18_000645	uncharacterized LOC119636497	391.291	0.0299622	0.134443	0.222862	0.823643	0.939991	0	380	351.193	508	398.381	387	414.499	303	382.658	483	450.499	437	430.419	384	334.549	330	415.935	339	343.486
GFUI18_000647	ATP-binding cassette sub-family A member 17-like	33.1387	0.358714	0.382699	0.937325	0.348592	0.709887	0	44	40.6645	26	20.3896	16	17.1369	29	36.624	31	28.914	51	50.232	35	30.4927	28	35.2915	38	38.5029
GFUI18_000648	pseudogene	101.374	0.31945	0.937244	0.34084	0.733224	0.905733	0	184	170.051	39	30.5844	89	95.3241	48	60.6191	61	56.8953	229	225.552	278	242.199	3	3.78123	27	27.3573
GFUI18_000649	uncharacterized LOC119639311	7222.7	-0.240001	0.199318	-1.20411	0.228548	0.645924	0	9198	8500.72	9274	7272.8	7549	8085.41	6114	7721.35	8021	7481.27	9183	9044.72	7742	6744.99	4548	5732.34	4363	4420.74
GFUI18_000651	40S ribosomal protein S8	35391.7	-0.154308	0.133343	-1.15722	0.247182	0.653416	0	38183	35288.4	42847	33601.2	37885	40577	32114	40556.7	37830	35284.4	41637	41010	39295	34234.6	23732	29912	27694	28060.5
GFUI18_000652	uncharacterized LOC119644686	165.629	-0.772797	0.625299	-1.23588	0.216502	0.642515	0	215	198.701	326	255.654	230	246.343	127	160.388	115	107.262	303	298.437	181	157.691	30	37.8123	28	28.3706
GFUI18_000653	out at first protein, transcript variant X2	3831.69	0.405184	0.246238	1.6455	0.0998668	0.55715	0	3134	2896.42	3199	2508.7	2823	3023.59	3610	4559.06	3761	3507.92	3882	3823.54	4169	3632.12	5154	6496.15	3985	4037.74
GFUI18_000654	uncharacterized LOC119643950	112.894	-0.0655697	0.255211	-0.256923	0.797238	0.932278	0	161	148.795	146	114.495	95	101.75	77	97.2431	148	138.041	122	120.163	112	97.5767	100	126.041	71	71.9396
GFUI18_000655	kelch-like protein diablo, transcript variant X1	605.175	0.0979095	0.119853	0.816911	0.41398	0.746552	0	653	603.498	690	541.108	504	539.813	511	645.341	650	606.261	638	628.393	595	518.376	541	681.881	673	681.907
GFUI18_000656	lectizyme-like	85738	0.198227	0.381766	0.519238	0.603594	0.852055	0	88700	81975.9	64649	50698.7	90566	97001.3	69156	87336.9	104198	97186.5	172115	169523	100473	87534.1	47613	60011.9	39846	40373.3
GFUI18_000658	RNA-binding protein with serine-rich domain 1-B	1504.09	-0.00960625	0.124099	-0.0774082	0.938299	0.982195	0	1709	1579.44	1670	1309.64	1359	1455.57	1344	1697.33	1602	1494.2	1418	1396.65	1996	1738.96	1019	1284.36	1560	1580.65
GFUI18_000660	probable cation-transporting ATPase 13A3	19363.6	0.0953684	0.153008	0.623291	0.533093	0.815663	0	23191	21432.9	23737	18614.9	17259	18485.4	12737	16085.5	21792	20325.6	18913	18628.2	19213	16738.8	20608	25974.5	17752	17986.9
GFUI18_000662	conserved oligomeric Golgi complex subunit 3	3068.55	0.28448	0.114565	2.48312	0.0130237	0.346374	0	2673	2470.37	3667	2875.71	2305	2468.79	2481	3133.25	3625	3381.07	3347	3296.6	3345	2914.23	3015	3800.13	3234	3276.8
GFUI18_000663	uncharacterized LOC119636385	17.5383	-0.24555	0.563001	-0.436145	0.662731	0.877252	0	15	13.8629	25	19.6054	30	32.1317	9	11.3661	28	26.1159	25	24.6235	14	12.1971	7	8.82286	9	9.11911
GFUI18_000664	TBP-related factor, transcript variant X1	354.412	0.153894	0.147373	1.04425	0.296371	0.679348	0	395	365.056	425	333.291	299	320.246	250	315.724	383	357.228	304	299.422	505	439.966	270	340.31	413	418.466
GFUI18_000665	uncharacterized LOC119635541, transcript variant X2	62.0884	0.413118	0.739173	0.558893	0.576235	0.840906	0	54	49.9064	137	107.437	40	42.8423	7	8.84028	48	44.7701	27	26.5934	33	28.7503	100	126.041	122	123.615
GFUI18_000666	uncharacterized LOC119643538	97.5504	0.172047	0.24813	0.693374	0.488075	0.791589	0	121	111.827	115	90.1847	75	80.3293	64	80.8254	94	87.6747	89	87.6598	93	81.0235	115	144.947	112	113.482
GFUI18_000667	protein crumbs, transcript variant X5	3303.45	-0.0300597	0.18413	-0.163253	0.87032	0.958216	0	3253	3006.4	4339	3402.71	2753	2948.62	3174	4008.44	3514	3277.54	2775	2733.21	3278	2855.86	3621	4563.94	2896	2934.33
GFUI18_000668	MOB kinase activator-like 2	39.4878	2.87156	2.11625	1.35691	0.17481	0.619008	0	0	0	3	2.35264	0	0	26	32.8353	0	0	0	0	145	126.327	26	32.7706	159	161.104
GFUI18_000670	phosphatidylserine lipase ABHD16A, transcript variant X1	3178.1	-0.0835666	0.0661305	-1.26366	0.206351	0.632464	0	3552	3282.73	4448	3488.19	3106	3326.7	2391	3019.59	3411	3181.47	3206	3157.72	3370	2936.01	2576	3246.81	2925	2963.71
GFUI18_000671	charged multivesicular body protein 6-A, transcript variant X2	490.606	0.0091425	0.109408	0.0835636	0.933403	0.980214	0	533	492.595	613	480.723	494	529.102	359	453.38	593	553.097	540	531.868	546	475.686	370	466.351	427	432.651
GFUI18_000673	phosphopantothenate--cysteine ligase	3958	-0.349136	0.123712	-2.82215	0.00477022	0.235193	0	4362	4031.33	5097	3997.14	4252	4554.13	4276	5400.15	4082	3807.32	3934	3874.76	4031	3511.89	2456	3095.56	3306	3349.75
GFUI18_000674	ubiquitin fusion degradation protein 1 homolog, transcript variant X2	91.7995	3.38004	1.25684	2.68931	0.00715993	0.275403	0	6	5.54516	2	1.56843	4	4.28423	38	47.9901	5	4.66355	8	7.87953	386	336.291	39	49.156	364	368.817
GFUI18_000675	uncharacterized LOC119642090	284.318	0.126943	0.248104	0.511653	0.608894	0.854396	0	268	247.684	293	229.775	317	339.525	210	265.208	402	374.949	309	304.347	197	171.63	236	297.457	324	328.288
GFUI18_000676	pseudogene	70.4296	0.11851	0.252691	0.468991	0.639076	0.86903	0	81	74.8596	77	60.3845	82	87.8267	36	45.4643	85	79.2803	67	65.9911	73	63.5991	55	69.3225	86	87.1382
GFUI18_000677	replication factor C subunit 3, transcript variant X2	753.237	-0.0676792	0.107883	-0.627342	0.530435	0.814155	0	882	815.138	928	727.751	731	782.943	608	767.842	785	732.177	749	737.721	1005	875.576	539	679.361	652	660.629
GFUI18_000678	uncharacterized LOC119642365	24.1343	1.36967	0.55302	2.4767	0.0132602	0.348265	0	17	15.7113	12	9.41057	14	14.9948	9	11.3661	16	14.9234	23	22.6537	53	46.1747	16	20.1665	61	61.8073
GFUI18_000679	mucin-5AC	3623.23	0.359724	0.247042	1.45613	0.145358	0.600646	0	3394	3136.71	4176	3274.88	2771	2967.9	2489	3143.35	2958	2758.96	3172	3124.23	5099	4442.35	2649	3338.82	6338	6421.88
GFUI18_000680	uncharacterized LOC119635329	1985.7	0.363384	0.219323	1.65685	0.0975505	0.55715	0	1421	1313.28	1733	1359.04	1839	1969.67	1751	2211.33	2070	1930.71	2481	2443.64	2036	1773.8	2280	2873.73	1970	1996.07
GFUI18_000681	hybrid signal transduction histidine kinase L-like, transcript variant X2	32282.9	0.28536	0.211143	1.3515	0.176534	0.620643	0	30544	28228.5	29040	22773.6	23898	25596.1	30520	38543.6	33043	30819.5	30894	30428.8	31718	27633.4	36159	45575.1	40413	40947.8
GFUI18_000682	DNA-directed RNA polymerase III subunit RPC4, transcript variant X2	478.011	0.0337585	0.0880467	0.383416	0.701411	0.892773	0	487	450.082	636	498.76	452	484.118	360	454.643	552	514.856	514	506.26	551	480.042	346	436.102	471	477.233
GFUI18_000683	uncharacterized LOC119632712	21.8973	0.263726	0.36463	0.723269	0.469514	0.783296	0	24	22.1806	20	15.6843	22	23.5633	14	17.6806	23	21.4523	19	18.7139	40	34.8488	18	22.6874	20	20.2647
GFUI18_000684	casein kinase II subunit alpha, transcript variant X2	5461.11	0.0492613	0.0610224	0.807267	0.419513	0.750652	0	5891	5444.42	6486	5086.41	5218	5588.78	4208	5314.27	5670	5288.47	5508	5425.06	6657	5799.71	4200	5293.72	5832	5909.18
GFUI18_000685	uncharacterized LOC119636102	230.804	-0.0145164	0.539466	-0.0269089	0.978532	0.994299	0	254	234.745	472	370.149	144	154.232	134	169.228	289	269.553	345	339.805	432	376.367	78	98.3119	64	64.847
GFUI18_000686	phosphatidylserine synthase 1, transcript variant X1	1091.42	0.0468324	0.0771625	0.606932	0.543896	0.821323	0	1125	1039.72	1298	1017.91	1058	1133.18	870	1098.72	1128	1052.1	1118	1101.16	1391	1211.87	897	1130.59	1024	1037.55
GFUI18_000688	ubiquitin-conjugating enzyme E2 L3-like	14.5804	0.522046	0.434939	1.20027	0.230033	0.647088	0	11	10.1661	14	10.979	17	18.208	6	7.57738	22	20.5196	14	13.7892	22	19.1668	14	17.6457	13	13.172
GFUI18_000689	protein late bloomer	540.415	-0.553837	0.406663	-1.36191	0.173228	0.617493	0	1020	942.676	1086	851.657	468	501.255	262	330.879	495	461.691	805	792.878	453	394.663	272	342.831	242	245.203
GFUI18_000690	acyl-CoA-binding protein	3827.08	-0.188814	0.184945	-1.02092	0.307293	0.687179	0	4546	4201.38	5361	4204.17	3931	4210.32	3019	3812.69	3914	3650.63	4870	4796.66	4649	4050.3	2310	2911.55	2572	2606.04
GFUI18_000691	uncharacterized LOC119643487, transcript variant X2	63.1373	-0.27415	0.281285	-0.974635	0.329741	0.69973	0	82	75.7838	110	86.2636	47	50.3397	53	66.9336	68	63.4243	43	42.3525	77	67.084	35	44.1143	71	71.9396
GFUI18_000692	xenotropic and polytropic retrovirus receptor 1, transcript variant X1	139.664	-0.337028	0.33492	-1.00629	0.314275	0.690208	0	137	126.614	182	142.727	93	99.6083	209	263.946	112	104.464	126	124.103	171	148.979	71	89.489	155	157.051
GFUI18_000693	uncharacterized LOC119640905	37.8529	0.182353	0.390602	0.466852	0.640606	0.869661	0	42	38.8161	62	48.6213	23	24.6343	22	27.7837	25	23.3177	36	35.4579	50	43.561	50	63.0205	35	35.4632
GFUI18_000694	28S rRNA (cytosine-C(5))-methyltransferase	453.292	0.331386	0.152666	2.17066	0.0299567	0.435577	0	375	346.572	454	356.033	385	412.357	374	472.324	506	471.951	444	437.314	527	459.133	411	518.028	598	605.914
GFUI18_000696	uncharacterized LOC119641259	56.1122	-3.36291	1.09087	-3.08278	NA	NA	0	32	29.5742	516	404.655	8	8.56846	6	7.57738	8	7.46168	17	16.744	21	18.2956	4	5.04164	7	7.09264
GFUI18_000697	uncharacterized LOC119636134, transcript variant X1	87.3186	0.230084	0.29226	0.787257	0.431132	0.760715	0	82	75.7838	113	88.6162	75	80.3293	58	73.2481	65	60.6261	63	62.0513	121	105.418	97	122.26	116	117.535
GFUI18_000698	probable histone-lysine N-methyltransferase CG1716, transcript variant X1	3126.45	0.176035	0.135517	1.29899	0.193947	0.631198	0	3207	2963.89	3595	2819.25	2619	2805.1	2436	3076.42	3003	2800.93	2689	2648.51	4050	3528.44	2872	3619.9	3825	3875.62
GFUI18_000699	sorting nexin-20-like	16.2528	-0.338364	0.561597	-0.602503	0.546839	0.822676	0	19	17.5597	17	13.3316	18	19.279	19	23.9951	29	27.0486	10	9.84941	23	20.0381	4	5.04164	10	10.1323
GFUI18_000701	kinesin-like protein Klp68D, transcript variant X1	1426.19	0.136558	0.0878439	1.55455	0.120053	0.579722	0	1491	1377.97	1654	1297.09	1287	1378.45	1071	1352.56	1514	1412.12	1397	1375.96	1607	1400.05	1214	1530.14	1689	1711.35
GFUI18_000704	probable isocitrate dehydrogenase [NAD] subunit alpha, mitochondrial	33.6795	-0.438022	0.535048	-0.81866	0.412981	0.746191	0	30	27.7258	33	25.8791	23	24.6343	63	79.5625	16	14.9234	31	30.5332	30	26.1366	40	50.4164	23	23.3044
GFUI18_000705	uncharacterized LOC119638373, transcript variant X2	2201.39	-0.264313	0.234606	-1.12663	0.259901	0.661149	0	2235	2065.57	3434	2692.99	2282	2444.15	1984	2505.59	2877	2683.41	2074	2042.77	2203	1919.3	1847	2327.98	1116	1130.77
GFUI18_000708	uncharacterized LOC119645058	1141.84	-0.339791	0.128925	-2.63558	0.00839943	0.293554	0	1342	1240.27	1535	1203.77	1444	1546.61	935	1180.81	1201	1120.18	1120	1103.13	1095	953.986	683	860.859	1053	1066.94
GFUI18_000709	uncharacterized LOC119640649	42.0436	3.53834	1.96126	1.80412	0.0712128	0.522045	0	0	0	1	0.784214	1	1.07106	18	22.7322	0	0	0	0	223	194.282	10	12.6041	145	146.919
GFUI18_000711	succinate dehydrogenase [ubiquinone] flavoprotein subunit, mitochondrial-like	261.184	-0.419628	0.315757	-1.32896	0.183862	0.626759	0	344	317.922	402	315.254	295	315.962	211	266.471	293	273.284	327	322.076	315	274.434	118	148.728	115	116.522
GFUI18_000712	uncharacterized LOC119640500	622.173	-0.143752	0.277859	-0.517357	0.604907	0.853084	0	515	475.959	631	494.839	567	607.289	832	1050.73	765	713.523	439	432.389	717	624.665	416	524.33	667	675.827
GFUI18_000713	growth hormone-inducible transmembrane protein, transcript variant X1	8356.13	-0.0986112	0.16065	-0.613826	0.53933	0.818885	0	9895	9144.88	11505	9022.39	8378	8973.32	5984	7557.18	9805	9145.22	10031	9879.95	9215	8028.29	6031	7601.53	5776	5852.44
GFUI18_000714	uridine diphosphate glucose pyrophosphatase NUDT14-like	1817.89	-0.178531	0.148692	-1.20067	0.229878	0.647039	0	2282	2109.01	2403	1884.47	1740	1863.64	1519	1918.34	2061	1922.32	2078	2046.71	2102	1831.3	1139	1435.61	1332	1349.63
GFUI18_000715	uncharacterized protein KIAA0513, transcript variant X2	901.694	1.02199	0.314422	3.25038	0.00115253	0.118628	0	870	804.047	408	319.959	513	549.452	491	620.083	1091	1017.59	1236	1217.39	934	813.72	1438	1812.47	948	960.546
GFUI18_000717	tumor necrosis factor receptor superfamily member wengen, transcript variant X2	2857.33	0.157098	0.162329	0.967778	0.333155	0.701812	0	2535	2342.83	3308	2594.18	2662	2851.15	2339	2953.92	2562	2389.6	3132	3084.84	2935	2557.03	3094	3899.71	3003	3042.74
GFUI18_000718	ALK tyrosine kinase receptor, transcript variant X2	108.754	-0.493528	0.585525	-0.842881	0.399295	0.738154	0	115	106.282	396	310.549	34	36.4159	51	64.4078	105	97.9345	70	68.9459	73	63.5991	101	127.301	102	103.35
GFUI18_000720	platelet binding protein GspB, transcript variant X2	738.191	0.0896782	0.137091	0.65415	0.513015	0.805075	0	622	574.848	853	668.935	682	730.461	696	878.977	785	732.177	784	772.194	867	755.348	655	825.568	696	705.211
GFUI18_000722	zinc finger protein 501-like	284.294	0.148441	0.177055	0.838389	0.401812	0.740227	0	305	281.879	355	278.396	251	268.835	193	243.739	319	297.534	240	236.386	406	353.715	190	239.478	354	358.685
GFUI18_000723	ADP-ribosylation factor D-like	22.4211	-0.215668	0.784689	-0.274845	0.783435	0.927306	0	10	9.24193	77	60.3845	16	17.1369	8	10.1032	10	9.3271	11	10.8344	27	23.5229	10	12.6041	48	48.6353
GFUI18_000724	NADPH:adrenodoxin oxidoreductase, mitochondrial	2830.46	0.0219319	0.0860472	0.254882	0.798814	0.932278	0	3300	3049.84	3289	2579.28	2617	2802.96	2213	2794.79	3205	2989.34	3060	3013.92	3236	2819.27	2324	2929.19	2463	2495.6
GFUI18_000725	uncharacterized LOC119636069, transcript variant X1	1535.23	0.23341	0.228469	1.02163	0.306958	0.687108	0	1384	1279.08	2079	1630.38	1267	1357.03	1052	1328.57	1262	1177.08	1412	1390.74	2422	2110.1	1024	1290.66	2224	2253.43
GFUI18_000727	ionotropic receptor 25a	32.429	0.805206	0.557701	1.4438	0.148797	0.602322	0	10	9.24193	29	22.7422	37	39.6291	16	20.2064	23	21.4523	59	58.1115	67	58.3718	34	42.8539	19	19.2515
GFUI18_000728	glycerol-3-phosphate dehydrogenase, mitochondrial-like	9.31421	1.28092	0.709635	1.80505	0.0710675	NA	0	5	4.62096	4	3.13686	3	3.21317	8	10.1032	11	10.2598	20	19.6988	4	3.48488	12	15.1249	14	14.1853
GFUI18_000729	protein GPR107	2755.49	0.11649	0.113902	1.02272	0.306439	0.686831	0	2769	2559.09	3127	2452.24	2398	2568.39	2336	2950.13	2966	2766.42	2646	2606.15	2912	2536.99	2701	3404.37	2917	2955.6
GFUI18_000730	ragulator complex protein LAMTOR3 homolog	1003.33	-0.105927	0.117674	-0.900177	0.368026	0.719668	0	1237	1143.23	1278	1002.23	1058	1133.18	712	899.183	1156	1078.21	1015	999.715	1181	1028.91	703	886.068	848	859.223
GFUI18_000733	uncharacterized LOC119643332	98.2172	-0.429893	0.460396	-0.933746	0.350435	0.709887	0	108	99.8128	74	58.0319	129	138.166	129	162.914	130	121.252	115	113.268	66	57.5005	79	99.5723	33	33.4367
GFUI18_000734	polycomb protein PHO, transcript variant X2	1545.98	0.336008	0.1701	1.97535	0.0482281	0.492111	0	1418	1310.5	1734	1359.83	1189	1273.49	1151	1453.59	1714	1598.66	1252	1233.15	1874	1632.67	1439	1813.73	2209	2238.23
GFUI18_000735	E3 ubiquitin-protein ligase Su(dx), transcript variant X2	3282.27	-0.196298	0.13613	-1.44199	0.149304	0.603125	0	4500	4158.87	4088	3205.87	3675	3936.13	2238	2826.36	3553	3313.92	3320	3270.01	3623	3156.43	2270	2861.13	2775	2811.73
GFUI18_000736	uncharacterized LOC119644532, transcript variant X2	144.736	0.129741	0.408525	0.317585	0.7508	0.91403	0	105	97.0402	297	232.912	104	111.39	86	108.609	106	98.8673	154	151.681	289	251.783	70	88.2286	160	162.118
GFUI18_000737	zinc finger CCHC domain-containing protein 2	639.44	0.36587	0.164084	2.22977	0.0257627	0.421438	0	622	574.848	681	534.05	444	475.549	491	620.083	650	606.261	564	555.507	891	776.257	604	761.287	840	851.117
GFUI18_000738	uncharacterized LOC119644655	7.77558	-0.86596	0.658413	-1.31522	0.188435	NA	0	12	11.0903	24	18.8211	7	7.4974	3	3.78869	6	5.59626	9	8.86447	6	5.22732	4	5.04164	4	4.05294
GFUI18_000739	phospholipase A1 member A, transcript variant X2	8.82313	-1.1398	0.763268	-1.49332	0.135354	NA	0	19	17.5597	30	23.5264	3	3.21317	5	6.31449	7	6.52897	4	3.93977	10	8.7122	2	2.52082	7	7.09264
GFUI18_000741	uncharacterized LOC119633457	575.543	0.0755933	0.112766	0.670356	0.502631	0.800475	0	593	548.046	781	612.471	487	521.605	436	550.623	627	584.809	513	505.275	642	559.323	532	670.538	619	627.192
GFUI18_000742	uncharacterized LOC119641049	3721.34	-0.35537	0.343521	-1.03449	0.300906	0.682036	0	5364	4957.37	5747	4506.88	3206	3433.81	3201	4042.53	3936	3671.15	4659	4588.84	5455	4752.51	1655	2085.98	1434	1452.98
GFUI18_000743	ribonuclease P protein subunit p20	664.267	0.140368	0.106695	1.31561	0.188306	0.629023	0	613	566.53	821	643.84	578	619.071	542	684.49	670	624.916	689	678.625	734	639.476	605	762.548	749	758.913
GFUI18_000744	DNA ligase 1, transcript variant X2	1570.42	-0.156041	0.113654	-1.37295	0.169767	0.614796	0	1792	1656.15	2056	1612.34	1691	1811.16	1254	1583.67	1613	1504.46	1643	1618.26	1879	1637.02	944	1189.83	1501	1520.86
GFUI18_000746	40S ribosomal protein S2-like	3192.11	-0.249262	0.129424	-1.92594	0.0541124	0.503583	0	3214	2970.35	4226	3314.09	3731	3996.11	2948	3723.02	2551	2379.34	3208	3159.69	3397	2959.54	2441	3076.66	3109	3150.15
GFUI18_000747	uncharacterized LOC119639686, transcript variant X2	894.297	-0.157877	0.0959614	-1.64521	0.0999269	0.55715	0	1037	958.388	1136	890.868	1012	1083.91	683	862.559	944	880.478	808	795.833	947	825.046	667	840.693	899	910.898
GFUI18_000748	dual specificity protein phosphatase 13, transcript variant X2	1562.71	-0.31722	0.240802	-1.31735	0.187723	0.629023	0	2017	1864.1	2923	2292.26	1392	1490.91	1087	1372.77	1857	1732.04	1853	1825.1	1538	1339.94	956	1204.95	930	942.308
GFUI18_000749	pseudogene	186.686	-0.0609301	0.18224	-0.334339	0.738124	0.908111	0	170	157.113	297	232.912	192	205.643	133	167.965	231	215.456	194	191.079	181	157.691	130	163.853	186	188.462
GFUI18_000750	glutamyl aminopeptidase-like	66.371	-0.928923	0.762702	-1.21794	0.223248	0.644221	0	40	36.9677	100	78.4214	23	24.6343	175	221.007	47	43.8374	110	108.344	44	38.3337	9	11.3437	34	34.45
GFUI18_000751	C2 domain-containing protein 5	991.431	0.197437	0.108734	1.81579	0.0694029	0.51958	0	961	888.149	1161	910.473	835	894.333	772	974.957	1087	1013.86	923	909.101	1221	1063.76	806	1015.89	1236	1252.36
GFUI18_000752	tetratricopeptide repeat protein 21B-like	395.875	0.0775555	0.178828	0.433687	0.664516	0.877785	0	404	373.374	608	476.802	326	349.165	265	334.668	355	331.112	432	425.495	390	339.776	362	456.268	470	476.22
GFUI18_000753	piggyBac transposable element-derived protein 4-like	146.44	-0.0395277	0.216978	-0.182174	0.855446	0.952868	0	187	172.824	143	112.143	120	128.527	144	181.857	148	138.041	150	147.741	177	154.206	135	170.155	111	112.469
GFUI18_000754	uncharacterized LOC119632250	898.406	-0.0738718	0.0965218	-0.765338	0.44407	0.768725	0	1026	948.222	1109	869.694	895	958.596	729	920.652	982	915.921	1007	991.836	983	856.409	685	863.38	751	760.939
GFUI18_000755	WD repeat and FYVE domain-containing protein 2-like, transcript variant X3	268.499	0.134932	0.153231	0.880579	0.378546	0.725559	0	300	277.258	319	250.164	188	201.359	229	289.204	292	272.351	261	257.07	287	250.04	254	320.144	295	298.904
GFUI18_000756	kinesin-like protein KIF13A, transcript variant X7	7925.87	0.199897	0.176377	1.13335	0.257067	0.660196	0	8594	7942.51	9222	7232.03	6240	6683.4	5880	7425.84	9061	8451.29	7578	7463.89	7186	6260.59	9214	11613.4	8152	8259.89
GFUI18_000757	endoplasmic reticulum metallopeptidase 1, transcript variant X1	3915.03	-0.721653	0.662229	-1.08973	0.275831	0.669337	0	7189	6644.02	9815	7697.06	2871	3075	2080	2626.83	5135	4789.47	4640	4570.13	5270	4591.33	665	838.172	398	403.267
GFUI18_000758	nuclear pore complex protein Nup75-like	59.208	0.626323	0.629257	0.995336	0.319573	0.693142	0	87	80.4047	28	21.958	60	64.2634	12	15.1548	96	89.5402	65	64.0212	31	27.0078	34	42.8539	126	127.668
GFUI18_000761	ELMO domain-containing protein 2	697.953	-0.0447269	0.136391	-0.327931	0.742963	0.911231	0	782	722.719	917	719.125	727	778.658	490	618.82	857	799.332	772	760.375	735	640.347	541	681.881	553	560.319
GFUI18_000763	lysozyme-like, transcript variant X4	10106.6	0.129189	0.159825	0.808316	0.418909	0.749943	0	9687	8952.65	13514	10597.9	8508	9112.55	7730	9762.2	10261	9570.54	12134	11951.3	11946	10407.6	10255	12925.5	7579	7679.3
GFUI18_000764	alpha-tocopherol transfer protein-like, transcript variant X1	1069.32	0.153599	0.252007	0.609502	0.542192	0.820703	0	1177	1087.77	1670	1309.64	770	824.714	635	801.94	995	928.046	971	956.378	909	791.939	1116	1406.62	1497	1516.81
GFUI18_000768	protein snakeskin	1776.67	0.118025	0.19862	0.594226	0.552361	0.826637	0	1684	1556.34	2108	1653.12	1793	1920.41	1310	1654.4	1708	1593.07	2079	2047.69	1844	1606.53	2057	2592.66	1348	1365.84
GFUI18_000769	integrator complex subunit 4-like	62.3211	0.507059	0.340752	1.48806	0.136736	0.590457	0	51	47.1338	98	76.853	46	49.2686	22	27.7837	76	70.886	71	69.9308	79	68.8264	42	52.9372	96	97.2705
GFUI18_000770	probable protein phosphatase 2C T23F11.1	988.225	0.388236	0.189905	2.04437	0.0409169	0.472345	0	827	764.307	1013	794.409	732	784.014	817	1031.79	1026	956.96	844	831.291	1182	1029.78	1042	1313.35	1370	1388.13
GFUI18_000771	probable chitinase 10	292.091	-6.76905	1.1165	-6.06275	NA	NA	0	74	68.3902	3104	2434.2	56	59.9792	29	36.624	8	7.46168	9	8.86447	8	6.96976	1	1.26041	5	5.06617
GFUI18_000772	U6 small nuclear RNA (adenine-(43)-N(6))-methyltransferase	268.365	0.0674151	0.123057	0.547838	0.583803	0.843884	0	275	254.153	391	306.628	234	250.627	183	231.11	283	263.957	271	266.919	301	262.237	234	294.936	281	284.719
GFUI18_000774	tetraspanin-17, transcript variant X2	1186.38	-0.0418375	0.128173	-0.326414	0.744111	0.911711	0	1148	1060.97	1688	1323.75	1319	1412.72	810	1022.95	1255	1170.55	1162	1144.5	1221	1063.76	942	1187.31	1274	1290.86
GFUI18_000776	LIM and senescent cell antigen-like-containing domain protein 1, transcript variant X3	2684.02	-0.0818568	0.0617446	-1.32573	0.184928	0.627595	0	2804	2591.44	3580	2807.49	2748	2943.26	2163	2731.65	2827	2636.77	2549	2510.62	2877	2506.5	2175	2741.39	2652	2687.1
GFUI18_000777	zinc finger protein 35	1154.93	0.158373	0.217139	0.729364	0.465779	0.781244	0	1021	943.601	1268	994.384	994	1064.63	1060	1338.67	1082	1009.19	933	918.95	1596	1390.47	823	1037.32	1675	1697.17
GFUI18_000778	chitooligosaccharidolytic beta-N-acetylglucosaminidase, transcript variant X1	5268.9	-0.13798	0.238034	-0.579663	0.562142	0.831511	0	6136	5670.85	7164	5618.11	4966	5318.87	4429	5593.37	6731	6278.07	6547	6448.41	6415	5588.88	3240	4083.73	2783	2819.83
GFUI18_000779	heparin sulfate O-sulfotransferase	446.563	0.0141041	0.121702	0.11589	0.907739	0.972701	0	442	408.493	628	492.487	399	427.352	354	447.066	476	443.97	428	421.555	565	492.239	399	502.903	378	383.003
GFUI18_000780	uncharacterized LOC119637678	146.207	0.462102	0.410436	1.12588	0.260215	0.66116	0	153	141.401	101	79.2057	92	98.5372	130	164.177	127	118.454	109	107.359	121	105.418	245	308.8	190	192.515
GFUI18_000781	esterase B1-like	2368.42	-0.624573	0.257109	-2.42921	0.0151316	0.359153	0	3374	3118.23	4003	3139.21	2425	2597.31	2310	2917.29	1814	1691.94	2680	2639.64	2816	2453.36	1360	1714.16	1031	1044.64
GFUI18_000782	probable cardiolipin synthase (CMP-forming), transcript variant X1	1235.6	-0.222411	0.201602	-1.10321	0.269934	0.667246	0	1517	1402	1528	1198.28	1448	1550.89	965	1218.7	1270	1184.54	1369	1348.38	1703	1483.69	661	833.13	889	900.765
GFUI18_000783	elongation of very long chain fatty acids protein-like	467.256	-2.27706	0.680741	-3.34498	0.000822888	0.1	0	720	665.419	2658	2084.44	87	93.182	396	500.107	264	246.235	242	238.356	204	177.729	87	109.656	89	90.1779
GFUI18_000784	uncharacterized LOC119637080	28.157	0.23688	0.30798	0.76914	0.44181	0.767139	0	27	24.9532	28	21.958	24	25.7054	24	30.3095	42	39.1738	22	21.6687	33	28.7503	25	31.5102	29	29.3838
GFUI18_000785	tyrosine-protein kinase transmembrane receptor Ror	22.6565	0.793719	0.653365	1.21482	0.224436	0.644221	0	22	20.3322	28	21.958	6	6.42634	12	15.1548	32	29.8467	11	10.8344	17	14.8107	51	64.2809	20	20.2647
GFUI18_000787	uncharacterized LOC119634222	30.3617	-0.369277	0.473881	-0.779261	0.435826	0.763136	0	53	48.9822	62	48.6213	24	25.7054	12	15.1548	31	28.914	42	41.3675	25	21.7805	13	16.3853	26	26.3441
GFUI18_000788	dynein regulatory complex protein 8	171.791	0.280298	0.291316	0.962176	0.335961	0.70283	0	236	218.109	166	130.18	125	133.882	104	131.341	249	232.245	238	234.416	142	123.713	163	205.447	135	136.787
GFUI18_000789	potential E3 ubiquitin-protein ligase ariadne-2	2076.93	0.260494	0.12674	2.05534	0.0398462	0.471548	0	2176	2011.04	2044	1602.93	1832	1962.18	1512	1909.5	2205	2056.63	2031	2000.42	2466	2148.43	1787	2252.35	2713	2748.91
GFUI18_000790	uncharacterized LOC119644639	1183.56	-0.125054	0.118681	-1.0537	0.292019	0.67771	0	1304	1205.15	1699	1332.38	1095	1172.81	991	1251.53	1448	1350.56	1075	1058.81	1174	1022.81	990	1247.81	997	1010.19
GFUI18_000792	corepressor interacting with RBPJ 1	984.456	0.117883	0.0909647	1.29592	0.195004	0.631198	0	1005	928.813	1193	935.568	853	913.612	779	983.797	1010	942.037	1002	986.911	1240	1080.31	741	933.963	1140	1155.09
GFUI18_000793	CD63 antigen-like, transcript variant X1	18156.7	0.158297	0.207981	0.76111	0.446591	0.770016	0	16827	15551.4	17844	13993.5	17494	18737.1	15796	19948.7	17537	16356.9	18487	18208.6	16372	14263.6	21833	27518.5	18586	18832
GFUI18_000795	uncharacterized LOC119637294	51.1273	0.343492	0.566607	0.606227	0.544364	0.821323	0	33	30.4984	36	28.2317	27	28.9185	72	90.9286	28	26.1159	35	34.4729	78	67.9552	37	46.6351	105	106.39
GFUI18_000796	muscle LIM protein Mlp84B, transcript variant X2	41572.1	-0.144302	0.174074	-0.828971	0.407121	0.743954	0	46811	43262.4	54682	42882.4	41230	44159.7	35845	45268.6	54489	50822.4	45638	44950.8	39128	34089.1	32460	40912.9	27438	27801.1
GFUI18_000797	uncharacterized LOC119644844	146.413	-0.0391603	0.698678	-0.0560491	0.955303	0.987155	0	115	106.282	256	200.759	240	257.054	24	30.3095	321	299.4	29	28.5633	207	180.343	91	114.697	99	100.31
GFUI18_000799	protein grindelwald	821.846	-0.110776	0.268265	-0.412935	0.679655	0.884713	0	844	780.018	1409	1104.96	687	735.816	638	805.729	564	526.048	675	664.835	712	620.309	917	1155.8	990	1003.1
GFUI18_000800	kinesin-like protein KIF21A	1739.12	-0.0119177	0.113153	-0.105323	0.916119	0.97554	0	2041	1886.28	2408	1888.39	1591	1704.05	1192	1505.37	1808	1686.34	1713	1687.2	1863	1623.08	1625	2048.16	1602	1623.2
GFUI18_000805	calcineurin subunit B type 1, transcript variant X1	5244.3	-0.0345575	0.0884827	-0.390556	0.696125	0.890434	0	5629	5202.28	6970	5465.97	5259	5632.69	3923	4954.35	5753	5365.88	5978	5887.98	5442	4741.18	4097	5163.9	4722	4784.49
GFUI18_000806	uncharacterized LOC119634128	766.735	-0.121469	0.20739	-0.585702	0.558076	0.828945	0	748	691.296	1277	1001.44	711	761.521	599	756.476	757	706.061	948	933.724	707	615.953	428	539.455	883	894.686
GFUI18_000807	coiled-coil domain-containing protein 174	870.275	0.120425	0.106686	1.12878	0.258992	0.660424	0	837	773.549	1029	806.957	777	832.211	721	910.549	869	810.525	881	867.733	1195	1041.11	666	839.432	938	950.414
GFUI18_000808	eukaryotic translation initiation factor 4E1, transcript variant X2	5252.98	-0.00799598	0.103868	-0.0769819	0.938638	0.982195	0	5980	5526.67	7429	5825.93	4760	5098.23	3662	4624.73	5691	5308.05	5589	5504.84	6654	5797.1	3640	4587.89	4938	5003.35
GFUI18_000809	zinc finger protein 506-like, transcript variant X2	212.715	0.257503	0.188036	1.36944	0.170863	0.616025	0	170	157.113	259	203.112	188	201.359	164	207.115	266	248.101	194	191.079	293	255.268	141	177.718	270	273.573
GFUI18_000811	trypsin-1, transcript variant X1	261.386	1.81414	0.799193	2.26996	0.0232097	0.407372	0	155	143.25	80	62.7372	65	69.6187	127	160.388	149	138.974	80	78.7953	86	74.9249	978	1232.68	386	391.109
GFUI18_000813	tRNA pseudouridine(38/39) synthase, transcript variant X2	731.914	-0.0061752	0.105967	-0.0582747	0.95353	0.986827	0	830	767.08	949	744.219	740	792.582	499	630.186	804	749.899	814	801.742	872	759.704	530	668.017	665	673.801
GFUI18_000815	zinc finger protein 808	291.957	0.34731	0.223745	1.55225	0.120601	0.579722	0	238	219.958	329	258.007	223	238.846	236	298.044	272	253.697	255	251.16	375	326.708	250	315.102	460	466.088
GFUI18_000816	transmembrane protein 70 homolog, mitochondrial	1329.07	-0.162788	0.230767	-0.705421	0.480548	0.788579	0	1567	1448.21	1841	1443.74	1319	1412.72	1067	1347.51	1782	1662.09	1454	1432.1	1727	1504.6	698	879.766	820	830.852
GFUI18_000817	septin-1, transcript variant X2	731.344	0.120188	0.242982	0.494639	0.620855	0.859594	0	876	809.593	888	696.382	531	568.731	567	716.063	624	582.011	595	586.04	981	854.667	494	622.642	1131	1145.97
GFUI18_000818	protein Malvolio, transcript variant X3	15791.2	-0.295613	0.121079	-2.4415	0.0146266	0.354773	0	16624	15363.8	23121	18131.8	20029	21452.2	12244	15462.9	15202	14179.1	14617	14396.9	15588	13580.6	12582	15858.5	13516	13694.9
GFUI18_000819	DNA polymerase subunit gamma-1, mitochondrial	869.862	-0.0370136	0.0878477	-0.421339	0.673508	0.882	0	921	851.181	1124	881.457	801	857.917	745	940.859	920	858.093	777	765.299	1081	941.789	654	824.308	896	907.858
GFUI18_000820	uncharacterized LOC119632300	760.114	-0.130449	0.105419	-1.23744	0.215925	0.641817	0	851	786.488	1090	854.794	727	778.658	613	774.156	874	815.189	797	784.998	858	747.507	534	673.058	618	626.179
GFUI18_000822	uncharacterized LOC119635504	538.81	-0.00306166	0.0786035	-0.0389507	0.96893	0.991398	0	586	541.577	670	525.424	510	546.239	433	546.835	607	566.155	583	574.221	617	537.543	398	501.643	503	509.657
GFUI18_000823	eye-specific diacylglycerol kinase, transcript variant X5	706.195	-0.0699836	0.238302	-0.293676	0.769006	0.920964	0	841	777.246	1270	995.952	444	475.549	515	650.392	729	679.946	659	649.076	728	634.248	729	918.838	567	574.504
GFUI18_000824	vesicle-fusing ATPase 1, transcript variant X1	2260.84	0.168062	0.195526	0.859537	0.390044	0.731468	0	2351	2172.78	2711	2126.01	1821	1950.39	1752	2212.6	2274	2120.98	1661	1635.99	2459	2142.33	2227	2806.93	3138	3179.53
GFUI18_000825	carnitine O-acetyltransferase-like, transcript variant X2	2918.68	0.000513267	0.169035	0.00303645	0.997577	0.999884	0	3383	3126.54	3369	2642.02	2695	2886.5	2390	3018.32	4353	4060.09	2964	2919.37	2952	2571.84	2097	2643.08	2369	2400.35
GFUI18_000826	uncharacterized LOC119631392	894.873	0.205252	0.156263	1.3135	0.189014	0.629023	0	799	738.43	1023	802.251	788	843.993	725	915.601	922	859.959	811	798.787	1083	943.531	710	894.89	1240	1256.41
GFUI18_000827	tctex1 domain-containing protein 2-like	193.362	0.294598	0.215266	1.36853	0.171147	0.616101	0	211	195.005	186	145.864	182	194.932	120	151.548	193	180.013	173	170.395	284	247.427	144	181.499	270	273.573
GFUI18_000828	protein Exd1 homolog	554.913	0.148388	0.0989012	1.50037	0.133519	0.587697	0	560	517.548	722	566.203	491	525.889	383	483.69	621	579.213	570	561.417	735	640.347	407	512.987	599	606.927
GFUI18_000829	26S proteasome non-ATPase regulatory subunit 1	5022.05	-0.153053	0.119492	-1.28086	0.200242	0.631373	0	6647	6143.11	6544	5131.9	5109	5472.03	3588	4531.28	5097	4754.02	5047	4971	6078	5295.28	3204	4038.35	4798	4861.5
GFUI18_000831	CCAAT/enhancer-binding protein gamma, transcript variant X2	1013.29	-0.0708093	0.0947624	-0.74723	0.454925	0.775677	0	1162	1073.91	1408	1104.17	995	1065.7	726	916.864	1168	1089.41	995	980.017	1024	892.13	817	1029.75	955	967.639
GFUI18_000832	trafficking protein particle complex subunit 1	470.246	-0.107758	0.115062	-0.936524	0.349003	0.709887	0	521	481.504	660	517.582	465	498.041	366	462.22	528	492.471	496	488.531	556	484.398	344	433.581	369	373.884
GFUI18_000834	protein odr-4 homolog, transcript variant X1	2111.32	0.0817906	0.117247	0.697594	0.485431	0.790492	0	2090	1931.56	2445	1917.4	1992	2133.55	1740	2197.44	2234	2083.67	2029	1998.45	2106	1834.79	1955	2464.1	2409	2440.88
GFUI18_000835	E3 ubiquitin-protein ligase RNF13, transcript variant X3	3592.68	0.314726	0.140561	2.23906	0.0251518	0.419725	0	3377	3121	4019	3151.76	2997	3209.96	2512	3172.4	3877	3616.12	3296	3246.37	3940	3432.61	3859	4863.92	4461	4520.04
GFUI18_000836	kelch-like protein 17	294.88	-0.0224814	1.64854	-0.0136372	0.989119	0.99721	0	20	18.4839	23	18.0369	11	11.7816	904	1141.66	907	845.968	25	24.6235	13	11.3259	10	12.6041	562	569.438
GFUI18_000837	cAMP-dependent protein kinase catalytic subunit 3, transcript variant X4	726.485	-0.483703	0.369015	-1.31079	0.189928	0.629037	0	1198	1107.18	1481	1161.42	612	655.487	418	527.891	1083	1010.12	733	721.962	656	571.52	363	457.529	321	325.248
GFUI18_000839	cytoplasmic dynein 2 light intermediate chain 1	15.1054	-0.176885	0.588229	-0.300708	0.763637	0.91821	0	12	11.0903	19	14.9001	30	32.1317	5	6.31449	21	19.5869	10	9.84941	10	8.7122	12	15.1249	18	18.2382
GFUI18_000840	phospholipase B1, membrane-associated-like	125.289	-1.8424	1.97145	-0.93454	0.350025	0.709887	0	460	425.129	505	396.028	14	14.9948	0	0	154	143.637	138	135.922	0	0	3	3.78123	8	8.10588
GFUI18_000841	uncharacterized LOC119632248	26.5619	-0.606622	0.469046	-1.29331	0.195903	0.631198	0	41	37.8919	62	48.6213	20	21.4211	18	22.7322	30	27.9813	30	29.5482	12	10.4546	20	25.2082	15	15.1985
GFUI18_000842	glutamate--cysteine ligase, transcript variant X1	8976.67	-0.0599985	0.232024	-0.258588	0.795953	0.931992	0	11186	10338	14265	11186.8	7220	7733.03	5922	7478.88	11489	10715.9	10130	9977.46	9079	7909.81	8040	10133.7	5247	5316.44
GFUI18_000844	glycosyltransferase-like domain-containing protein 1-like, transcript variant X2	675.671	-0.128346	0.096708	-1.32715	0.184459	0.627493	0	777	718.098	933	731.672	703	752.953	502	633.975	750	699.532	707	696.354	750	653.415	465	586.09	601	608.954
GFUI18_000845	glutaminyl-peptide cyclotransferase-like	1691.13	0.00149955	0.0549079	0.0273103	0.978212	0.994067	0	1888	1744.88	2085	1635.09	1616	1730.83	1305	1648.08	1870	1744.17	1651	1626.14	1877	1635.28	1396	1759.53	1674	1696.15
GFUI18_000846	PHD finger protein 7-like	9.56063	0.0626559	0.600403	0.104356	0.916886	NA	0	16	14.7871	12	9.41057	7	7.4974	4	5.05159	9	8.39439	6	5.90965	8	6.96976	15	18.9061	9	9.11911
GFUI18_000847	homogentisate 1,2-dioxygenase	927.709	-1.02376	0.822704	-1.24439	NA	NA	0	567	524.017	5434	4261.42	95	101.75	224	282.889	692	645.435	696	685.519	577	502.694	730	920.099	420	425.558
GFUI18_000850	uncharacterized LOC119633663	1482	0.157916	0.496095	0.318319	0.750243	0.91403	0	1562	1443.59	2972	2330.69	398	426.281	1084	1368.98	2117	1974.55	1712	1686.22	1855	1616.11	1603	2020.44	465	471.154
GFUI18_000851	kunitz-type serine protease inhibitor A	54.119	-0.356501	0.572058	-0.623189	0.53316	0.815663	0	64	59.1483	97	76.0688	44	47.1265	51	64.4078	85	79.2803	80	78.7953	59	51.402	10	12.6041	18	18.2382
GFUI18_000852	farnesol dehydrogenase-like	10.636	1.00989	1.64042	0.615627	0.538141	NA	0	11	10.1661	2	1.56843	12	12.8527	2	2.52579	3	2.79813	0	0	0	0	49	61.76	4	4.05294
GFUI18_000853	ADP-ribosylation factor-like protein 6-interacting protein 6	457.889	-0.0984141	0.132944	-0.74027	0.459136	0.778286	0	544	502.761	683	535.618	440	471.265	308	388.972	522	486.875	425	418.6	447	389.435	354	446.185	475	481.286
GFUI18_000854	hormone receptor 4, transcript variant X5	321.925	0.412338	0.82635	0.498987	0.617788	0.858171	0	279	257.85	799	626.587	74	79.2582	98	123.764	110	102.598	128	126.072	600	522.732	60	75.6245	970	982.837
GFUI18_000855	phospholipase D C-like	155.157	0.372628	0.248302	1.50071	0.133431	0.587697	0	133	122.918	129	101.164	133	142.451	133	167.965	177	165.09	117	115.238	210	182.956	137	172.676	223	225.951
GFUI18_000857	pseudogene	15.314	-0.70184	0.690843	-1.01592	0.309669	0.688628	0	22	20.3322	28	21.958	17	18.208	14	17.6806	9	8.39439	3	2.95482	29	25.2654	3	3.78123	19	19.2515
GFUI18_000858	solute carrier family 17 member 9	949.973	0.0838769	0.0927358	0.904472	0.365745	0.719219	0	1015	938.055	1086	851.657	942	1008.94	696	878.977	987	920.585	954	939.634	1070	932.206	777	979.338	1086	1100.37
GFUI18_000859	pseudogene	1900.1	-0.0175689	0.145337	-0.120884	0.903783	0.971574	0	2133	1971.3	2840	2227.17	1484	1589.45	1474	1861.51	2183	2036.11	2025	1994.51	1842	1604.79	1735	2186.81	1608	1629.28
GFUI18_000860	dynein heavy chain 12, axonemal	14.1359	0.518395	0.720268	0.719724	0.471695	0.784546	0	17	15.7113	24	18.8211	5	5.35528	4	5.05159	7	6.52897	10	9.84941	11	9.58342	27	34.031	22	22.2912
GFUI18_000861	plastin-3, transcript variant X1	20262.1	-0.395833	0.210481	-1.88062	0.0600243	0.511356	0	25449	23519.8	28513	22360.3	24996	26772.1	16520	20863.1	21707	20246.3	22896	22551.2	23671	20622.7	10634	13403.2	11863	12020
GFUI18_000862	ATP-binding cassette sub-family G member 5	123.966	-0.0974716	0.56947	-0.171162	0.864097	0.955827	0	157	145.098	327	256.438	74	79.2582	26	32.8353	105	97.9345	145	142.816	60	52.2732	123	155.03	152	154.012
GFUI18_000864	protein tantalus, transcript variant X2	1014.76	-0.159388	0.117155	-1.36049	0.173674	0.618059	0	1317	1217.16	1496	1173.18	952	1019.65	710	896.657	1113	1038.11	1026	1010.55	1004	874.705	750	945.307	945	957.507
GFUI18_000865	tetratricopeptide repeat protein 30 homolog	47.9847	-0.443991	0.457344	-0.970804	0.331646	0.700719	0	71	65.6177	98	76.853	28	29.9896	41	51.7788	27	25.1832	61	60.0814	28	24.3942	52	65.5413	32	32.4235
GFUI18_000866	tctex1 domain-containing protein 2	111.232	0.841822	0.458114	1.83758	0.066124	0.517868	0	82	75.7838	88	69.0109	87	93.182	56	70.7223	51	47.5682	220	216.687	133	115.872	177	223.092	88	89.1646
GFUI18_000872	mediator of RNA polymerase II transcription subunit 7	448.749	0.0913414	0.257224	0.355104	0.722512	0.902578	0	440	406.645	695	545.029	349	373.799	322	406.653	393	366.555	417	410.721	688	599.4	241	303.759	618	626.179
GFUI18_000876	sarcocystatin-A-like	3090.01	-0.567235	0.424925	-1.33491	0.181906	0.626234	0	4561	4215.24	4679	3669.34	3249	3479.86	2946	3720.5	2440	2275.81	4384	4317.98	4511	3930.07	1027	1294.44	895	906.845
GFUI18_000877	uncharacterized LOC119640475	172.355	5.24208	1.84129	2.84696	NA	NA	0	17	15.7113	4	3.13686	10	10.7106	2	2.52579	2	1.86542	0	0	21	18.2956	63	79.4058	1401	1419.54
GFUI18_000878	transcription initiation factor TFIID subunit 12, transcript variant X2	703.039	0.0343355	0.111043	0.30921	0.757162	0.917529	0	702	648.783	843	661.093	711	761.521	559	705.96	678	632.377	743	731.811	941	819.818	513	646.59	710	719.396
GFUI18_000879	probable trehalose-phosphate phosphatase 4	3013.4	-0.259365	0.201447	-1.28751	0.197918	0.631373	0	3416	3157.04	3894	3053.73	3437	3681.22	2673	3375.72	3500	3264.48	3652	3597.01	3355	2922.94	1682	2120.01	1923	1948.45
GFUI18_000880	bifunctional lysine-specific demethylase and histidyl-hydroxylase NO66, transcript variant X1	1665.03	0.128352	0.141022	0.910154	0.362741	0.717766	0	1571	1451.91	1912	1499.42	1348	1443.78	1536	1939.81	1654	1542.7	1609	1584.77	2092	1822.59	1287	1622.15	2051	2078.14
GFUI18_000882	uncharacterized LOC119645045	99.3926	0.244907	0.509576	0.48061	0.630794	0.865227	0	38	35.1193	57	44.7002	120	128.527	121	152.811	118	110.06	96	94.5544	134	116.744	124	156.291	55	55.7279
GFUI18_000883	pseudogene	162.023	-0.0885223	0.258171	-0.342882	0.731687	0.905076	0	207	191.308	267	209.385	118	126.385	112	141.445	115	107.262	163	160.545	167	145.494	170	214.27	160	162.118
GFUI18_000884	unconventional myosin-XV	1406.6	-1.00834	0.526798	-1.91409	0.0556089	0.504374	0	2736	2528.59	3998	3135.29	1651	1768.32	297	375.081	883	823.583	1638	1613.33	636	554.096	528	665.496	1180	1195.62
GFUI18_000885	mannose-1-phosphate guanyltransferase beta	6080.42	-0.192814	0.113875	-1.6932	0.090418	0.546989	0	7684	7101.5	7114	5578.9	6797	7279.97	4892	6178.09	6747	6292.99	6021	5930.33	5930	5166.34	4761	6000.81	5127	5194.85
GFUI18_000886	uncharacterized LOC119635292	8.83804	1.64449	1.01911	1.61365	0.106603	NA	0	2	1.84839	6	4.70529	2	2.14211	6	7.57738	3	2.79813	1	0.984941	12	10.4546	18	22.6874	26	26.3441
GFUI18_000888	cold shock domain-containing protein CG9705	1419.4	-0.11762	0.082265	-1.42977	0.152784	0.603558	0	1671	1544.33	1879	1473.54	1462	1565.89	1071	1352.56	1498	1397.2	1413	1391.72	1715	1494.14	1012	1275.53	1263	1279.72
GFUI18_000890	histone H4	73.6251	-0.640076	0.493648	-1.29662	0.194761	0.631198	0	66	60.9967	107	83.9109	127	136.024	69	87.1399	24	22.385	50	49.2471	104	90.6069	27	34.031	97	98.2837
GFUI18_000891	uncharacterized protein C6orf136	663.957	-0.0963162	0.0838581	-1.14856	0.250737	0.655518	0	806	744.899	830	650.898	625	669.411	547	690.805	731	681.811	667	656.956	765	666.483	498	627.684	579	586.663
GFUI18_000895	uncharacterized LOC119643517, transcript variant X2	1421.05	0.134425	0.128646	1.04492	0.296062	0.679348	0	1427	1318.82	1705	1337.09	1190	1274.56	1156	1459.91	1613	1504.46	1450	1428.16	1387	1208.38	1449	1826.33	1413	1431.7
GFUI18_000896	putative uncharacterized protein DDB_G0286901	3739.3	0.318612	0.235382	1.35359	0.175866	0.619701	0	3226	2981.45	3954	3100.78	2542	2722.63	3442	4346.89	3522	3285	3130	3082.87	3935	3428.25	4169	5254.65	5380	5451.2
GFUI18_000897	zinc carboxypeptidase A 1	11746.1	-0.143714	0.124551	-1.15385	0.248561	0.654244	0	12610	11654.1	13957	10945.3	13686	14658.5	9772	12341	14223	13265.9	11919	11739.5	11867	10338.8	8225	10366.9	10269	10404.9
GFUI18_000898	G protein alpha i subunit	1419.85	-0.125704	0.0944957	-1.33026	0.183432	0.626633	0	1551	1433.42	1703	1335.52	1528	1636.58	1230	1553.36	1527	1424.25	1280	1260.72	1579	1375.66	1009	1271.75	1468	1487.43
GFUI18_000899	paired box protein Pax-6, transcript variant X7	15.7496	0.0947986	0.494131	0.191849	0.84786	0.950058	0	17	15.7113	28	21.958	7	7.4974	12	15.1548	16	14.9234	8	7.87953	20	17.4244	15	18.9061	22	22.2912
GFUI18_000901	protein cornichon	1261.47	-0.270244	0.0940413	-2.87367	0.00405731	0.217829	0	1594	1473.16	1742	1366.1	1389	1487.7	989	1249.01	1299	1211.59	1201	1182.91	1436	1251.07	815	1027.23	1090	1104.43
GFUI18_000902	CDGSH iron-sulfur domain-containing protein 2 homolog	8520.25	-0.142697	0.163107	-0.874872	0.381644	0.72723	0	10333	9549.68	10388	8146.42	8895	9527.05	6921	8740.51	10256	9565.87	10180	10026.7	9185	8002.16	5548	6992.75	6051	6131.08
GFUI18_000904	uncharacterized LOC119641228	13.3847	1.19566	0.902508	1.32482	0.185231	0.627595	0	5	4.62096	9	7.05793	17	18.208	1	1.2629	12	11.1925	17	16.744	10	8.7122	4	5.04164	47	47.622
GFUI18_000905	arginine-hydroxylase NDUFAF5, mitochondrial	1087.02	-0.127797	0.175172	-0.729551	0.465664	0.781244	0	1468	1356.71	1181	926.157	1032	1105.33	930	1174.49	1314	1225.58	1090	1073.59	926	806.75	959	1208.73	894	905.832
GFUI18_000907	pre-mRNA-processing factor 39	4330.22	-0.00384699	0.0787035	-0.0488795	0.961015	0.988649	0	4852	4484.18	5210	4085.76	4427	4741.57	3195	4034.96	5088	4745.63	4303	4238.2	4772	4157.46	3445	4342.11	4088	4142.1
GFUI18_000908	CCHC-type zinc finger protein CG3800	12347	-0.127396	0.0616251	-2.06727	0.0387086	0.467564	0	13600	12569	15397	12074.5	12455	13340	10962	13843.9	12886	12018.9	12744	12552.1	13453	11720.5	8996	11338.6	11513	11665.4
GFUI18_000909	guanine nucleotide-binding protein subunit gamma-1, transcript variant X1	8865.94	-0.193998	0.13287	-1.46006	0.144274	0.600022	0	10549	9749.31	13440	10539.8	8732	9352.47	6720	8486.67	10339	9643.29	9874	9725.31	8924	7774.77	5932	7476.75	6953	7045.02
GFUI18_000910	ubiquitin carboxyl-terminal hydrolase 20	714.911	0.343097	0.213563	1.60653	0.108157	0.567025	0	658	608.119	795	623.45	570	610.502	512	646.603	683	637.041	577	568.311	989	861.637	578	728.516	1135	1150.02
GFUI18_000911	putative sodium-coupled neutral amino acid transporter 10, transcript variant X2	2403.73	0.132948	0.202635	0.656097	0.511762	0.804471	0	2204	2036.92	2593	2033.47	2078	2225.66	2241	2830.15	2168	2022.12	2175	2142.25	2444	2129.26	2130	2684.67	3483	3529.1
GFUI18_000913	uncharacterized LOC119642768	1322.5	0.0633928	0.0668226	0.948672	0.342787	0.707423	0	1423	1315.13	1713	1343.36	1184	1268.13	976	1232.59	1526	1423.32	1423	1401.57	1544	1345.16	1056	1330.99	1226	1242.23
GFUI18_000915	probable cGMP 3',5'-cyclic phosphodiesterase subunit delta	501.989	-0.113185	0.12431	-0.910508	0.362555	0.717766	0	615	568.378	673	527.776	509	545.168	360	454.643	512	477.548	457	450.118	656	571.52	339	427.279	489	495.472
GFUI18_000916	uncharacterized LOC119634741	93.5932	0.415041	0.354532	1.17067	0.24173	0.651247	0	81	74.8596	103	80.7741	69	73.9029	68	85.877	91	84.8766	67	65.9911	74	64.4703	121	152.51	157	159.078
GFUI18_000917	uncharacterized LOC119643687, transcript variant X2	11.5156	0.00443085	0.623878	0.0071021	0.994333	0.999193	0	19	17.5597	22	17.2527	4	4.28423	5	6.31449	13	12.1252	7	6.89459	14	12.1971	15	18.9061	8	8.10588
GFUI18_000918	uncharacterized LOC119641255	259.39	0.428287	0.335521	1.27648	0.201785	0.631373	0	261	241.214	247	193.701	144	154.232	223	281.626	197	183.744	173	170.395	484	421.671	258	325.186	358	362.738
GFUI18_000921	uncharacterized LOC119633774, transcript variant X2	2426.92	-0.0247601	0.349986	-0.070746	0.9436	0.983556	0	2921	2699.57	3975	3117.25	2239	2398.1	1255	1584.94	2988	2786.94	3763	3706.33	2766	2409.8	1711	2156.56	970	982.837
GFUI18_000923	major facilitator superfamily domain-containing protein 8, transcript variant X1	3396.88	-0.463232	0.311992	-1.48476	0.137608	0.59161	0	4098	3787.34	5253	4119.48	4583	4908.65	2549	3219.13	4225	3940.7	3849	3791.04	3994	3479.65	1441	1816.25	1490	1509.72
GFUI18_000924	glucose dehydrogenase [FAD, quinone]-like	364.063	-0.586177	0.802712	-0.730246	0.46524	0.781244	0	899	830.849	1038	814.015	65	69.6187	58	73.2481	523	487.807	525	517.094	241	209.964	59	74.3641	197	199.607
GFUI18_000926	adenylate cyclase type 9	1678.62	-0.116929	0.320796	-0.364497	0.715487	0.898458	0	2174	2009.19	3165	2482.04	1232	1319.54	955	1206.07	2103	1961.49	1806	1778.8	1785	1555.13	1602	2019.18	766	776.138
GFUI18_000928	dynein light chain Tctex-type	2189.53	-0.00759589	0.0650593	-0.116753	0.907056	0.972409	0	2370	2190.34	2891	2267.16	2114	2264.21	1630	2058.52	2431	2267.42	2305	2270.29	2410	2099.64	1792	2258.65	2003	2029.51
GFUI18_000929	exosome complex component RRP40	516.139	-0.175344	0.218605	-0.802106	0.422491	0.753992	0	580	536.032	756	592.866	495	530.173	433	546.835	561	523.25	439	432.389	765	666.483	240	302.498	508	514.723
GFUI18_000930	tumor susceptibility gene 101 protein	2584.04	0.0589149	0.0819597	0.718827	0.472247	0.78482	0	2743	2535.06	3162	2479.69	2374	2542.69	2014	2543.48	3071	2864.35	2666	2625.85	2701	2353.17	2274	2866.17	2414	2445.95
GFUI18_000931	uncharacterized LOC119637687	406.553	-2.56521	0.840572	-3.05175	NA	NA	0	265	244.911	3235	2536.93	150	160.659	62	78.2996	78	72.7514	169	166.455	157	136.782	81	102.093	158	160.091
GFUI18_000933	inosine-5'-monophosphate dehydrogenase-like, transcript variant X1	4632.51	0.141481	0.213675	0.662128	0.507889	0.802721	0	4211	3891.77	4980	3905.39	3327	3563.41	4883	6166.73	5289	4933.1	4245	4181.08	4525	3942.27	5123	6457.08	4591	4651.76
GFUI18_000934	uncharacterized LOC119641968	145.646	0.0563393	0.159479	0.35327	0.723886	0.902777	0	177	163.582	167	130.964	126	134.953	111	140.182	174	162.292	167	164.485	152	132.425	124	156.291	124	125.641
GFUI18_000935	transcription factor GAGA, transcript variant X1	3264.15	0.187616	0.112536	1.66716	0.0954829	0.555117	0	3198	2955.57	3981	3121.96	2968	3178.9	2268	2864.25	3261	3041.57	3014	2968.61	4370	3807.23	2755	3472.43	3915	3966.81
GFUI18_000936	uncharacterized LOC119643798	26.7751	0.46094	0.318034	1.44934	0.147242	0.601442	0	20	18.4839	26	20.3896	30	32.1317	14	17.6806	35	32.6448	26	25.6085	36	31.3639	24	30.2498	32	32.4235
GFUI18_000937	putative inorganic phosphate cotransporter	14630.4	-0.436619	0.259273	-1.68401	0.0921801	0.549215	0	15749	14555.1	22021	17269.2	20542	22001.7	11582	14626.9	17841	16640.5	17872	17602.9	12862	11205.6	6966	8780.01	8874	8991.44
GFUI18_000938	uncharacterized LOC119633713	412.787	2.15596	0.684144	3.15133	0.0016253	0.136443	0	242	223.655	153	119.985	23	24.6343	156	197.012	440	410.392	479	471.787	361	314.51	1347	1697.77	252	255.335
GFUI18_000939	uncharacterized LOC119644576	569.374	0.322558	0.176282	1.82979	0.067282	0.518755	0	545	503.685	625	490.134	404	432.707	453	572.093	594	554.03	646	636.272	531	462.618	605	762.548	701	710.277
GFUI18_000940	uncharacterized LOC119636928	432.492	0.325169	0.131072	2.48083	0.0131076	0.346977	0	421	389.085	420	329.37	360	385.581	328	414.23	484	451.432	414	407.766	535	466.103	386	486.518	555	562.345
GFUI18_000941	uncharacterized LOC119643599	1746.52	-3.04484	0.783877	-3.88433	0.000102612	0.0273568	1	1772	1637.67	12210	9575.26	121	129.598	1828	2308.58	537	500.865	430	423.525	665	579.361	248	312.581	248	251.282
GFUI18_000942	39S ribosomal protein L22, mitochondrial	1585.68	-0.176189	0.098798	-1.78332	0.0745335	0.525042	0	1788	1652.46	2092	1640.58	1587	1699.77	1414	1785.74	1869	1743.23	1536	1512.87	1769	1541.19	1066	1343.6	1334	1351.65
GFUI18_000943	YTH domain-containing family protein, transcript variant X1	2942.37	0.154946	0.112903	1.37238	0.169944	0.614796	0	3191	2949.1	3432	2691.42	2511	2689.42	2171	2741.75	2993	2791.6	2628	2588.43	3773	3287.11	2490	3138.42	3557	3604.08
GFUI18_000944	monocarboxylate transporter 7	1932.51	0.343083	0.704993	0.486647	0.626508	0.862075	0	1320	1219.93	4913	3852.85	103	110.319	1222	1543.26	3163	2950.16	2064	2032.92	2541	2213.77	2173	2738.87	721	730.542
GFUI18_000945	rab-like protein 3, transcript variant X3	959.173	-0.103457	0.0608188	-1.70108	0.0889285	0.546989	0	1101	1017.54	1242	973.994	958	1026.07	769	971.168	978	912.19	956	941.604	1011	880.804	743	936.484	960	972.705
GFUI18_000946	metallo-beta-lactamase domain-containing protein 1, transcript variant X2	623.21	-0.318221	0.176337	-1.80462	0.0711345	0.522045	0	681	629.375	1057	828.915	665	712.253	499	630.186	583	543.77	495	487.546	681	593.301	357	449.966	724	733.582
GFUI18_000947	uncharacterized LOC119638368	196.636	-0.543561	0.599228	-0.907101	0.364353	0.719219	0	284	262.471	601	471.313	151	161.73	45	56.8304	121	112.858	154	151.681	202	175.986	53	66.8017	306	310.05
GFUI18_000948	neprilysin-1-like	1292.73	4.05957	3.06106	1.3262	0.184774	0.627595	0	0	0	0	0	1	1.07106	421	531.68	0	0	0	0	5221	4548.64	404	509.205	5965	6043.94
GFUI18_000949	uncharacterized LOC119643405	1185.93	0.555562	0.296076	1.87642	0.0605983	0.511356	0	1078	996.28	1010	792.057	854	914.683	839	1059.57	1006	938.306	880	866.748	2089	1819.98	897	1130.59	2127	2155.15
GFUI18_000950	RIMS-binding protein 2, transcript variant X2	24.6305	-0.0639965	0.435857	-0.146829	0.883267	0.963088	0	36	33.2709	40	31.3686	17	18.208	14	17.6806	36	33.5776	29	28.5633	26	22.6517	20	25.2082	11	11.1456
GFUI18_000951	uncharacterized LOC119641718	2265.18	-0.0655503	0.252648	-0.259454	0.795285	0.931885	0	1910	1765.21	2289	1795.07	1824	1953.61	2991	3777.33	2243	2092.07	2319	2284.08	2105	1833.92	2105	2653.16	2203	2232.16
GFUI18_000952	TBC1 domain family member 23-like	234.267	0.00637659	0.110678	0.0576136	0.954056	0.986855	0	254	234.745	299	234.48	221	236.704	180	227.322	224	208.927	253	249.19	261	227.388	206	259.644	227	230.004
GFUI18_000953	alpha-actinin, sarcomeric, transcript variant X2	16991.1	-0.406388	0.262811	-1.54631	0.122029	0.581314	0	21434	19809.1	25403	19921.4	18053	19335.8	15545	19631.7	21944	20467.4	20131	19827.9	17149	14940.6	8329	10497.9	8377	8487.87
GFUI18_000954	peroxisome biogenesis factor 1	1166.81	0.086446	0.175079	0.493754	0.62148	0.859594	0	1394	1288.32	1688	1323.75	962	1030.36	688	868.873	1298	1210.66	1059	1043.05	1648	1435.77	793	999.504	1284	1300.99
GFUI18_000955	uncharacterized LOC119635351, transcript variant X1	84.9128	1.11668	0.813082	1.37339	0.169632	0.614796	0	42	38.8161	18	14.1159	30	32.1317	96	121.238	34	31.7121	35	34.4729	52	45.3035	191	240.738	203	205.687
GFUI18_000956	chitinase-like protein Idgf4	9488.56	-0.413539	0.244122	-1.69398	0.0902684	0.546989	0	15391	14224.2	18605	14590.3	6822	7306.75	6280	7931	9448	8812.24	9377	9235.8	9548	8318.41	6828	8606.07	6289	6372.23
GFUI18_000957	uncharacterized LOC119633270	70.588	0.0169765	0.383147	0.0443082	0.964659	0.990126	0	89	82.2531	68	53.3266	64	68.5476	61	77.0367	62	57.828	41	40.3826	144	125.456	40	50.4164	79	80.0455
GFUI18_000958	glutathione hydrolase 1 proenzyme, transcript variant X1	1937.31	-0.265979	0.258166	-1.03026	0.302886	0.683037	0	2674	2471.29	3052	2393.42	1757	1881.85	1427	1802.15	2769	2582.67	2055	2024.05	1972	1718.05	1225	1544	1005	1018.3
GFUI18_000960	group XIIB secretory phospholipase A2-like protein	1029.81	0.19756	0.128006	1.54337	0.122742	0.582179	0	1003	926.965	1259	987.326	853	913.612	775	978.746	1144	1067.02	1002	986.911	1048	913.039	1066	1343.6	1136	1151.03
GFUI18_000962	uncharacterized LOC119638925	8.52726	-0.578394	0.576351	-1.00354	0.315598	NA	0	7	6.46935	15	11.7632	10	10.7106	10	12.629	5	4.66355	5	4.92471	5	4.3561	8	10.0833	11	11.1456
GFUI18_000964	putative tRNA pseudouridine synthase Pus10, transcript variant X2	967.802	-0.117198	0.112579	-1.04103	0.297859	0.680274	0	1110	1025.85	1151	902.631	900	963.951	917	1158.08	1053	982.144	956	941.604	1113	969.668	624	786.495	967	979.798
GFUI18_000965	ubiquitin-fold modifier 1, transcript variant X2	1919.38	0.0258604	0.10976	0.235608	0.813737	0.936702	0	1965	1816.04	2049	1606.86	1912	2047.86	1689	2133.03	2149	2004.39	2100	2068.38	2009	1750.28	1592	2006.57	1817	1841.05
GFUI18_000967	UDP-sugar transporter UST74c, transcript variant X2	2076.47	-0.0267501	0.0699399	-0.382473	0.702111	0.893244	0	2135	1973.15	2685	2105.62	1999	2141.04	1721	2173.45	2426	2262.75	1969	1939.35	2259	1968.09	1619	2040.6	2057	2084.22
GFUI18_000968	cuticle protein-like	2053.24	0.76098	1.0866	0.700329	0.483722	0.790209	0	322	297.59	411	322.312	1798	1925.76	2677	3380.78	2102	1960.56	7836	7718	2476	2157.14	339	427.279	286	289.785
GFUI18_000969	translocon-associated protein subunit beta, transcript variant X1	7191.52	-0.506019	0.164935	-3.06798	0.00215508	0.156887	0	10056	9293.68	7996	6270.58	7745	8295.34	8367	10566.7	6178	5762.28	6980	6874.89	7671	6683.13	4303	5423.54	5481	5553.54
GFUI18_000970	splicing factor 3A subunit 3	1336.96	0.142838	0.129733	1.10101	0.270892	0.667425	0	1353	1250.43	1597	1252.39	1196	1280.98	1008	1273	1360	1268.49	1286	1266.63	1806	1573.42	934	1177.22	1668	1690.08
GFUI18_000971	putative uncharacterized protein DDB_G0282129	550.234	-0.373156	0.725722	-0.514185	0.607122	0.854142	0	890	822.531	406	318.391	1159	1241.36	109	137.656	64	59.6934	672	661.881	449	391.178	300	378.123	929	941.295
GFUI18_000972	protein SREK1IP1	359.466	-0.0736305	0.146037	-0.50419	0.614128	0.856537	0	397	366.904	462	362.307	341	365.23	306	386.447	376	350.699	360	354.579	481	419.057	208	262.165	363	367.804
GFUI18_000973	ubiquitin-conjugating enzyme E2 Q2, transcript variant X3	3867.82	0.00961113	0.0892693	0.107664	0.914262	0.975123	0	4008	3704.16	4713	3696	3703	3966.12	3207	4050.11	4027	3756.02	3457	3404.94	4759	4146.14	2981	3757.28	4273	4329.55
GFUI18_000974	mediator of RNA polymerase II transcription subunit 25, transcript variant X1	1486.55	0.0168248	0.0970644	0.173336	0.862387	0.955302	0	1581	1461.15	1618	1268.86	1534	1643	1217	1536.95	1591	1483.94	1379	1358.23	1756	1529.86	1244	1567.95	1509	1528.97
GFUI18_000975	MOXD1 homolog 2-like, transcript variant X1	261.497	-0.15291	0.288085	-0.53078	0.595571	0.848845	0	306	282.803	551	432.102	178	190.648	159	200.801	257	239.706	192	189.109	268	233.487	218	274.769	306	310.05
GFUI18_000976	ubiquinone biosynthesis protein COQ4 homolog, mitochondrial, transcript variant X4	801.83	-0.404218	0.172304	-2.34595	0.0189784	0.389072	0	1131	1045.26	996	781.078	873	935.033	753	950.962	823	767.62	895	881.523	810	705.688	489	616.34	526	532.961
GFUI18_000978	intersectin-1, transcript variant X4	2136.89	-0.114659	0.0625087	-1.83429	0.0666117	0.518691	0	2343	2165.38	3030	2376.17	2086	2234.22	1702	2149.45	2260	2107.92	2016	1985.64	2527	2201.57	1612	2031.78	1954	1979.86
GFUI18_000979	uncharacterized LOC119642284	14.921	1.18529	0.804564	1.47321	0.140694	0.594798	0	14	12.9387	9	7.05793	8	8.56846	5	6.31449	16	14.9234	6	5.90965	10	8.7122	8	10.0833	59	59.7808
GFUI18_000980	serine protease persephone-like, transcript variant X2	252.985	-0.383475	0.537557	-0.713367	0.475619	0.78572	0	388	358.587	428	335.644	190	203.501	210	265.208	329	306.862	364	358.519	343	298.829	81	102.093	47	47.622
GFUI18_000981	protein pygopus, transcript variant X2	408.747	0.650384	0.306039	2.12516	0.033573	0.450643	0	350	323.467	403	316.038	264	282.759	253	319.513	327	304.996	279	274.799	658	573.263	435	548.278	726	735.608
GFUI18_000982	puff-specific protein Bx42-like	300.94	0.119173	0.134695	0.884765	0.376284	0.724093	0	311	287.424	444	348.191	249	266.693	193	243.739	355	331.112	329	324.046	336	292.73	248	312.581	298	301.944
GFUI18_000983	uncharacterized LOC119639848	19.9023	0.551825	0.433336	1.27344	0.202864	0.631373	0	25	23.1048	21	16.4685	12	12.8527	8	10.1032	15	13.9906	22	21.6687	23	20.0381	25	31.5102	29	29.3838
GFUI18_000984	mitochondrial import inner membrane translocase subunit TIM14, transcript variant X2	1931.47	0.0162941	0.13306	0.122457	0.902537	0.971078	0	1691	1562.81	2575	2019.35	1734	1857.21	1773	2239.12	2312	2156.43	2121	2089.06	1955	1703.24	1570	1978.84	1754	1777.21
GFUI18_000985	calcium permeable stress-gated cation channel 1	3473.81	0.125608	0.199968	0.62814	0.529912	0.813697	0	3184	2942.63	3910	3066.28	2796	2994.68	3344	4223.13	3528	3290.6	3077	3030.66	3278	2855.86	3922	4943.32	3866	3917.16
GFUI18_000986	transcription factor AP-1, transcript variant X2	2072.57	-0.235069	0.104146	-2.25711	0.0240013	0.41316	0	2491	2302.16	3046	2388.72	1889	2023.23	1847	2332.57	2285	2131.24	2144	2111.71	2046	1782.52	1329	1675.08	1881	1905.89
GFUI18_000987	NADH dehydrogenase [ubiquinone] 1 alpha subcomplex subunit 10, mitochondrial, transcript variant X1	11487.5	-0.144413	0.195032	-0.74046	0.459021	0.778286	0	14291	13207.6	15582	12219.6	11194	11989.4	8790	11100.9	13945	13006.6	14259	14044.3	12662	11031.4	7625	9610.62	7083	7176.74
GFUI18_000988	uncharacterized LOC119644321, transcript variant X2	7.92981	0.0184569	0.940725	0.0196199	0.984347	NA	0	5	4.62096	10	7.84214	6	6.42634	10	12.629	14	13.0579	3	2.95482	10	8.7122	12	15.1249	0	0
GFUI18_000989	tRNA-splicing endonuclease subunit Sen15	707.049	0.0868515	0.0908502	0.955986	0.339079	0.705421	0	750	693.144	858	672.856	684	732.603	501	632.712	785	732.177	730	719.007	740	644.703	632	796.579	730	739.661
GFUI18_000990	cadherin-related tumor suppressor	191.089	1.72861	0.64601	2.67583	0.00745442	0.277863	0	88	81.3289	181	141.943	63	67.4766	34	42.9385	70	65.2897	144	141.832	171	148.979	527	664.236	361	365.778
GFUI18_000991	RING finger protein unkempt	1200.11	0.277015	0.145896	1.89872	0.0576013	0.50868	0	1116	1031.4	1417	1111.23	1059	1134.25	805	1016.63	1275	1189.21	1088	1071.62	1318	1148.27	1250	1575.51	1503	1522.89
GFUI18_000992	tripartite motif-containing protein 45-like	1882.73	-0.071161	0.0864699	-0.822957	0.410533	0.745103	0	2017	1864.1	2517	1973.87	1809	1937.54	1556	1965.07	2114	1971.75	1958	1928.52	2284	1989.87	1302	1641.05	1651	1672.85
GFUI18_000993	Y+L amino acid transporter 2	861.259	-0.24925	0.228434	-1.09113	0.275218	0.668879	0	1325	1224.56	1273	998.305	845	905.043	514	649.129	1070	998	952	937.664	746	649.93	609	767.589	613	621.113
GFUI18_000994	uncharacterized LOC119638639	20.6562	-0.330324	0.469654	-0.703335	0.481847	0.789635	0	29	26.8016	26	20.3896	31	33.2028	10	12.629	19	17.7215	19	18.7139	28	24.3942	19	23.9478	8	8.10588
GFUI18_000995	arylsulfatase B, transcript variant X2	4960.13	0.86442	1.07896	0.801158	0.42304	0.754475	0	9499	8778.9	5360	4203.39	106	113.532	421	531.68	6895	6431.04	6801	6698.59	9603	8366.33	6913	8713.21	794	804.508
GFUI18_000996	uncharacterized LOC119631736, transcript variant X2	491.194	0.084714	0.158904	0.533113	0.593955	0.848273	0	481	444.537	596	467.392	440	471.265	411	519.051	490	457.028	446	439.284	633	551.482	335	422.237	640	648.47
GFUI18_000997	RNA-binding protein NOB1	1558.36	-0.0488051	0.106858	-0.456727	0.647868	0.871773	0	1525	1409.39	1963	1539.41	1478	1583.02	1442	1821.1	1679	1566.02	1436	1414.38	1647	1434.9	1203	1516.27	1718	1740.74
GFUI18_000999	uncharacterized LOC119637630	43.7826	-0.373393	0.272307	-1.37122	0.170306	0.61495	0	51	47.1338	75	58.8161	38	40.7002	43	54.3046	44	41.0392	49	48.2621	46	40.0761	20	25.2082	38	38.5029
GFUI18_001001	zinc finger protein swm-like	925.534	0.284327	0.166836	1.70423	0.0883385	0.546989	0	798	737.506	1134	889.299	742	794.724	698	881.502	942	878.613	793	781.059	1475	1285.05	766	965.473	1102	1116.58
GFUI18_001002	translin	1770.18	0.258198	0.144296	1.78936	0.0735564	0.525042	0	1391	1285.55	2129	1669.59	1675	1794.02	1297	1637.98	1918	1788.94	1879	1850.7	2628	2289.57	1271	1601.98	1987	2013.3
GFUI18_001003	actin-87E	237744	-0.480585	0.261032	-1.8411	0.0656074	0.517216	0	281586	260240	369472	289745	275367	294934	224639	283696	301661	281362	260138	256221	244505	213018	117814	148494	110520	111983
GFUI18_001004	leucine-rich repeat and calponin homology domain-containing protein, transcript variant X2	268.65	0.396657	0.280629	1.41346	0.157521	0.607334	0	205	189.459	305	239.185	194	207.785	220	277.837	227	211.725	210	206.838	380	331.064	230	289.894	458	464.061
GFUI18_001006	cx9C motif-containing protein 4	766.421	-0.0359574	0.14241	-0.252492	0.800661	0.933049	0	918	848.409	987	774.02	762	816.145	529	668.073	852	794.669	889	875.613	791	689.135	656	826.828	597	604.901
GFUI18_001007	vacuolar protein sorting-associated protein 13	12758.3	0.406436	0.200032	2.03185	0.0421687	0.473993	0	13663	12627.2	10289	8068.78	10046	10759.8	9315	11763.9	14894	13891.8	12943	12748.1	12185	10615.8	15228	19193.5	14958	15156
GFUI18_001008	uncharacterized LOC119636438	31561.5	-0.319599	0.16133	-1.98103	0.0475884	0.491896	0	41928	38749.5	44297	34738.3	38415	41144.7	21601	27279.8	35820	33409.7	32420	31931.8	31816	27718.7	18447	23250.8	25493	25830.4
GFUI18_001009	venom peptide isomerase heavy chain-like	40.489	3.75757	1.14336	3.28644	0.00101464	0.110058	0	14	12.9387	2	1.56843	3	3.21317	2	2.52579	6	5.59626	17	16.744	7	6.09854	150	189.061	125	126.654
GFUI18_001010	alpha-(1,3)-fucosyltransferase C	7810.21	-0.0374702	0.116955	-0.320381	0.748679	0.913284	0	8339	7706.84	10909	8555	7324	7844.42	6004	7582.44	8081	7537.23	7670	7554.5	7474	6511.5	7534	9495.92	7406	7504.01
GFUI18_001013	potassium channel subfamily K member 4, transcript variant X3	804.995	-0.310468	0.155658	-1.99455	0.0460919	0.489676	0	900	831.773	1132	887.731	980	1049.64	665	839.827	1009	941.104	746	734.766	798	695.234	518	652.892	604	611.994
GFUI18_001014	G protein-coupled receptor kinase 2, transcript variant X1	1726.31	0.170012	0.112323	1.5136	0.130128	0.585443	0	1683	1555.42	2237	1754.29	1524	1632.29	1199	1514.21	1920	1790.8	1623	1598.56	2219	1933.24	1291	1627.19	2103	2130.83
GFUI18_001015	protein crooked neck	814.923	0.163483	0.093873	1.74154	0.0815894	0.537015	0	778	719.022	930	729.319	707	757.237	675	852.456	917	855.295	792	780.074	941	819.818	694	874.724	934	946.361
GFUI18_001016	complexin, transcript variant X4	107.47	-0.0542302	0.275989	-0.196494	0.844224	0.948549	0	102	94.2676	182	142.727	90	96.3951	83	104.82	140	130.579	97	95.5393	128	111.516	102	128.562	62	62.8205
GFUI18_001017	trypsin delta-like	17138.3	2.97777	1.42283	2.09286	0.0363619	0.462238	0	647	597.953	486	381.128	785	840.78	9819	12400.4	516	481.278	3408	3356.68	2579	2246.88	63186	79640.2	53590	54299.2
GFUI18_001019	tetraspanin-9	34.8635	-0.0145405	0.470607	-0.0308973	0.975351	0.993242	0	35	32.3467	71	55.6792	13	13.9237	30	37.8869	22	20.5196	32	31.5181	57	49.6596	34	42.8539	29	29.3838
GFUI18_001020	uncharacterized LOC119644691, transcript variant X2	267.14	0.26063	0.804198	0.324087	0.745872	0.91222	0	372	343.8	312	244.675	316	338.454	28	35.3611	151	140.839	246	242.296	26	22.6517	347	437.362	591	598.822
GFUI18_001022	zinc finger C4H2 domain-containing protein	321.915	0.3932	0.240142	1.63736	0.101554	0.5586	0	271	250.456	347	272.122	243	260.267	249	314.461	324	302.198	249	245.25	459	399.89	256	322.665	523	529.922
GFUI18_001023	FGGY carbohydrate kinase domain-containing protein	2813.15	-0.197625	0.133657	-1.4786	0.139248	0.593504	0	3261	3013.79	3737	2930.61	3204	3431.67	2168	2737.96	3243	3024.78	3036	2990.28	2790	2430.7	2088	2631.73	2099	2126.78
GFUI18_001024	lectizyme-like	250687	0.0924972	0.392232	0.235823	0.81357	0.936702	0	193913	179213	375908	294792	215297	230595	207910	262569	479135	446894	213408	210194	214893	187219	277560	349839	93626	94865.1
GFUI18_001026	tudor domain-containing protein 7A, transcript variant X5	1602.06	0.113424	0.12774	0.887929	0.374579	0.723142	0	1728	1597	2009	1575.49	1437	1539.11	1122	1416.97	1552	1447.57	1404	1382.86	2056	1791.23	1338	1686.43	1956	1981.89
GFUI18_001028	small RNA degrading nuclease 5	1579.86	0.00250701	0.125009	0.0200547	0.984	0.994998	0	1568	1449.13	1901	1490.79	1495	1601.23	1406	1775.63	1717	1601.46	1564	1540.45	2009	1750.28	1002	1262.93	1724	1746.82
GFUI18_001029	myotubularin-related protein 10-B	678.949	0.171989	0.105493	1.63033	0.103031	0.560121	0	706	652.48	829	650.114	596	638.35	471	594.825	709	661.291	637	627.408	835	727.469	579	729.777	818	828.826
GFUI18_001030	sodium/hydrogen exchanger 8	2586.11	0.192486	0.102541	1.87717	0.0604947	0.511356	0	2918	2696.79	2771	2173.06	2180	2334.9	1883	2378.04	2868	2675.01	2644	2604.18	2917	2541.35	2533	3192.62	2644	2678.99
GFUI18_001031	uncharacterized LOC119637163	95.6078	-0.216875	0.197602	-1.09754	0.272407	0.667563	0	113	104.434	127	99.5952	111	118.887	73	92.1915	111	103.531	108	106.374	93	81.0235	55	69.3225	84	85.1117
GFUI18_001032	organic cation transporter protein, transcript variant X3	1271.16	-0.521713	0.239051	-2.18243	0.0290775	0.428165	0	1252	1157.09	1699	1332.38	1815	1943.97	1333	1683.44	1500	1399.06	1158	1140.56	1300	1132.59	774	975.557	667	675.827
GFUI18_001033	uncharacterized LOC119637236	428.061	-0.102072	0.340535	-0.29974	0.764376	0.918389	0	479	442.688	663	519.934	406	434.849	303	382.658	508	473.817	339	333.895	562	489.626	131	165.114	602	609.967
GFUI18_001034	uncharacterized LOC119634637, transcript variant X2	97.3189	-0.0477911	0.456609	-0.104665	0.916641	0.97554	0	119	109.979	161	126.259	86	92.1109	54	68.1965	134	124.983	148	145.771	125	108.903	22	27.729	71	71.9396
GFUI18_001035	coiled-coil domain-containing protein CG32809, transcript variant X4	96.5989	-0.29113	0.21103	-1.37957	0.16772	0.614215	0	104	96.116	129	101.164	109	116.745	92	116.187	112	104.464	89	87.6598	94	81.8947	82	103.354	61	61.8073
GFUI18_001036	protein cup-like	11.8978	1.13442	0.688275	1.6482	0.0993115	0.55715	0	6	5.54516	5	3.92107	11	11.7816	6	7.57738	9	8.39439	5	4.92471	22	19.1668	13	16.3853	29	29.3838
GFUI18_001037	interferon-inducible double-stranded RNA-dependent protein kinase activator A homolog, transcript variant X1	1036.43	0.23386	0.215253	1.08645	0.277282	0.67119	0	870	804.047	996	781.078	850	910.398	1015	1281.84	1143	1066.09	908	894.327	1023	891.258	1105	1392.75	1289	1306.06
GFUI18_001038	uncharacterized LOC119633124	93.5469	3.04755	1.12358	2.71235	0.0066807	0.271198	0	11	10.1661	18	14.1159	8	8.56846	33	41.6756	12	11.1925	6	5.90965	127	110.645	34	42.8539	589	596.795
GFUI18_001039	afadin, transcript variant X4	3070.99	-0.000503737	0.217048	-0.00232085	0.998148	0.999884	0	2768	2558.16	3402	2667.9	2461	2635.87	3504	4425.19	3349	3123.65	2563	2524.4	2933	2555.29	3120	3932.48	3174	3216.01
GFUI18_001040	immunoglobulin-binding protein 1	1837.9	0.0239254	0.114086	0.209714	0.833891	0.943016	0	1684	1556.34	2297	1801.34	1803	1931.12	1582	1997.9	2167	2021.18	1950	1920.64	1986	1730.24	1269	1599.46	1957	1982.9
GFUI18_001041	microtubule-associated protein RP/EB family member 3-like, transcript variant X2	77.0264	2.93276	0.934048	3.13984	0.00169041	0.13786	0	13	12.0145	17	13.3316	12	12.8527	22	27.7837	17	15.8561	18	17.7289	294	256.139	21	26.4686	307	311.063
GFUI18_001043	DNA polymerase epsilon subunit 2	156.199	0.0284774	0.415478	0.0685414	0.945355	0.984567	0	174	160.809	161	126.259	188	201.359	103	130.078	112	104.464	183	180.244	278	242.199	45	56.7184	201	203.66
GFUI18_001044	protein FAM114A2	854.134	0.237507	0.130466	1.82045	0.0686902	0.51958	0	771	712.552	973	763.041	748	801.151	658	830.987	906	845.035	792	780.074	981	854.667	780	983.119	1102	1116.58
GFUI18_001045	zinc finger Ran-binding domain-containing protein 2	615.692	0.0104984	0.129848	0.0808514	0.93556	0.981567	0	695	642.314	707	554.44	602	644.776	485	612.505	622	580.146	570	561.417	727	633.377	435	548.278	754	763.979
GFUI18_001046	FAD-dependent oxidoreductase domain-containing protein 1	10338.6	0.240219	0.180145	1.33347	0.182377	0.62662	0	8225	7601.48	9799	7684.52	9633	10317.5	9479	11971	11516	10741.1	13445	13242.5	10190	8877.73	9339	11771	10699	10840.6
GFUI18_001047	serine proteinase stubble, transcript variant X3	71.4906	-0.101599	0.222609	-0.456402	0.648101	0.871773	0	82	75.7838	102	79.9899	64	68.5476	58	73.2481	75	69.9532	85	83.72	95	82.7659	45	56.7184	52	52.6882
GFUI18_001048	H/ACA ribonucleoprotein complex subunit 2-like protein, transcript variant X2	1067.34	-0.0626149	0.13637	-0.459156	0.646122	0.870512	0	1123	1037.87	1281	1004.58	1057	1132.11	951	1201.02	1118	1042.77	1084	1067.68	1323	1152.62	630	794.058	1158	1173.33
GFUI18_001049	putative leucine-rich repeat-containing protein DDB_G0290503	5127.99	-0.09707	0.0852979	-1.13801	0.255115	0.658682	0	5881	5435.18	5976	4686.47	5535	5928.3	4144	5233.45	5373	5011.45	5436	5354.14	5614	4891.03	3908	4925.68	4625	4686.21
GFUI18_001050	DNA repair protein XRCC1, transcript variant X1	493.619	0.0650302	0.107925	0.60255	0.546808	0.822676	0	479	442.688	564	442.297	460	492.686	435	549.36	520	485.009	475	467.847	554	482.656	426	536.934	536	543.094
GFUI18_001051	potassium voltage-gated channel subfamily KQT member 1, transcript variant X2	6019.09	-0.171948	0.257999	-0.66647	0.505111	0.801131	0	8692	8033.08	8412	6596.81	5047	5405.62	4469	5643.89	8774	8183.6	7388	7276.75	5732	4993.83	3264	4113.98	3873	3924.26
GFUI18_001052	synaptojanin-1, transcript variant X2	2385.88	-0.162277	0.209517	-0.774527	0.438619	0.76515	0	3612	3338.18	3854	3022.36	1647	1764.03	1597	2016.85	2637	2459.56	2571	2532.28	2449	2133.62	1804	2273.78	1907	1932.24
GFUI18_001054	ribosome maturation protein SBDS	389.542	-0.0674778	0.109473	-0.616389	0.537638	0.817345	0	391	361.359	492	385.833	398	426.281	338	426.859	424	395.469	434	427.465	410	357.2	299	376.862	344	348.553
GFUI18_001055	solute carrier family 22 member 3-like	896.116	-0.269481	0.409988	-0.657291	0.510994	0.80423	0	1511	1396.45	1143	896.357	621	665.126	793	1001.48	818	762.957	1200	1181.93	1354	1179.63	571	719.694	258	261.414
GFUI18_001057	chitooligosaccharidolytic beta-N-acetylglucosaminidase-like	12.2491	2.6067	1.28593	2.0271	0.0426527	0.476471	0	2	1.84839	8	6.27372	3	3.21317	1	1.2629	2	1.86542	0	0	14	12.1971	43	54.1976	29	29.3838
GFUI18_001058	vacuolar protein sorting-associated protein 26C	286.987	-0.023106	0.150339	-0.153693	0.877852	0.961145	0	300	277.258	374	293.296	288	308.464	222	280.363	283	263.957	336	330.94	386	336.291	184	231.915	257	260.401
GFUI18_001059	helicase POLQ-like	407.806	-0.138252	0.206345	-0.670005	0.502855	0.800597	0	488	451.006	484	379.56	531	568.731	253	319.513	386	360.026	394	388.067	495	431.254	246	310.061	456	462.035
GFUI18_001060	glutathione hydrolase 1 proenzyme-like, transcript variant X1	4372.39	-0.166936	0.278509	-0.59939	0.548913	0.824776	0	5900	5452.74	5199	4077.13	4780	5119.65	3144	3970.55	6106	5695.13	5255	5175.87	4589	3998.03	3033	3822.82	2013	2039.64
GFUI18_001061	lysozyme	1863.81	-1.09803	0.529596	-2.07334	0.0381404	0.466254	0	2213	2045.24	5600	4391.6	1903	2038.22	1675	2115.35	1431	1334.71	2622	2582.52	1613	1405.28	394	496.601	360	364.764
GFUI18_001064	pseudogene	1095.49	-0.055291	0.401567	-0.137688	0.890487	0.965426	0	1254	1158.94	1459	1144.17	671	718.679	1151	1453.59	1305	1217.19	1200	1181.93	1320	1150.01	1209	1523.83	307	311.063
GFUI18_001066	uncharacterized LOC119640844	22.3741	0.549378	0.562997	0.975809	0.329159	0.699611	0	9	8.31773	27	21.1738	21	22.4922	15	18.9435	20	18.6542	19	18.7139	12	10.4546	35	44.1143	38	38.5029
GFUI18_001067	venom peptide isomerase heavy chain, transcript variant X1	309.168	-0.412947	0.354392	-1.16523	0.243927	0.65187	0	421	389.085	674	528.561	230	246.343	214	270.26	323	301.265	410	403.826	225	196.025	239	301.238	144	145.906
GFUI18_001068	histone chaperone asf1, transcript variant X3	914.872	-0.190819	0.183186	-1.04167	0.297566	0.680121	0	1120	1035.1	1259	987.326	980	1049.64	680	858.77	854	796.534	844	831.291	1205	1049.82	472	594.913	1017	1030.46
GFUI18_001070	solute carrier family 22 member 3, transcript variant X1	71.3586	-1.51603	1.27312	-1.19079	0.233735	0.648586	0	155	143.25	384	301.138	1	1.07106	1	1.2629	39	36.3757	24	23.6386	6	5.22732	31	39.0727	90	91.1911
GFUI18_001071	protein roadkill-like	32.6092	-1.2247	0.893862	-1.37012	0.17065	0.615783	0	15	13.8629	10	7.84214	116	124.243	36	45.4643	55	51.299	6	5.90965	17	14.8107	15	18.9061	11	11.1456
GFUI18_001072	multiple inositol polyphosphate phosphatase 1-like	65.9873	0.309457	0.320347	0.966003	0.334043	0.70261	0	72	66.5419	72	56.4634	55	58.9081	40	50.5159	50	46.6355	54	53.1868	74	64.4703	68	85.7078	110	111.456
GFUI18_001073	UDP-N-acetylglucosamine transporter	1551.49	0.0285715	0.098255	0.290789	0.771213	0.921903	0	1637	1512.9	1977	1550.39	1434	1535.9	1216	1535.68	1591	1483.94	1588	1564.09	1563	1361.72	1464	1845.24	1553	1573.55
GFUI18_001074	U4/U6.U5 small nuclear ribonucleoprotein 27 kDa protein	399.726	0.456874	0.171944	2.6571	0.00788155	0.285932	0	399	368.753	364	285.454	273	292.399	300	378.869	422	393.604	394	388.067	518	451.292	367	462.57	569	576.53
GFUI18_001075	glycerol-3-phosphate dehydrogenase, mitochondrial-like	3033.35	0.1762	0.280703	0.627711	0.530193	0.813916	0	3907	3610.82	3946	3094.51	1563	1674.06	2325	2936.24	3167	2953.89	3878	3819.6	2923	2546.58	3568	4497.14	2139	2167.31
GFUI18_001077	mediator of RNA polymerase II transcription subunit 15, transcript variant X1	1700.73	0.0524639	0.133672	0.392482	0.694702	0.889979	0	1864	1722.69	2087	1636.66	1678	1797.23	1193	1506.64	1834	1710.59	1678	1652.73	1620	1411.38	1710	2155.3	1691	1713.38
GFUI18_001078	uncharacterized LOC119635593, transcript variant X3	1456.37	-0.422763	0.345191	-1.22472	0.22068	0.643302	0	2273	2100.69	2815	2207.56	1658	1775.81	552	697.119	1064	992.403	1404	1382.86	948	825.917	1259	1586.86	1518	1538.09
GFUI18_001079	probable arginine--tRNA ligase, cytoplasmic	2997.1	0.0684313	0.0980719	0.697767	0.485323	0.790492	0	2949	2725.44	3408	2672.6	2616	2801.88	2753	3476.76	3245	3026.64	3022	2976.49	3357	2924.69	2485	3132.12	3195	3237.28
GFUI18_001080	esterase CG5412	336.118	-0.252217	0.234325	-1.07636	0.281767	0.672614	0	403	372.45	534	418.771	331	354.52	262	330.879	391	364.69	392	386.097	404	351.973	147	185.28	257	260.401
GFUI18_001081	reactive oxygen species modulator 1	1301.11	-0.076682	0.123829	-0.619257	0.535747	0.816645	0	1387	1281.86	1797	1409.23	1316	1409.51	996	1257.85	1484	1384.14	1472	1449.83	1473	1283.31	976	1230.16	991	1004.12
GFUI18_001082	uncharacterized LOC119633870, transcript variant X2	563.779	0.0300683	0.111054	0.270753	0.786581	0.928605	0	581	536.956	753	590.513	503	538.742	445	561.989	711	663.157	585	576.191	567	493.982	463	583.569	522	528.908
GFUI18_001083	DDB1- and CUL4-associated factor 8-like protein 1	395.992	-0.136281	0.186406	-0.731096	0.464721	0.781244	0	462	426.977	564	442.297	293	313.82	384	484.953	376	350.699	310	305.332	550	479.171	290	365.519	390	395.161
GFUI18_001084	uncharacterized LOC119639558	471.862	0.156059	0.131879	1.18335	0.23667	0.649405	0	472	436.219	580	454.844	426	456.27	337	425.596	551	513.923	478	470.802	445	387.693	451	568.445	526	532.961
GFUI18_001085	elongation of very long chain fatty acids protein 7	2083.76	-0.76803	1.14842	-0.668774	0.50364	0.800815	0	5713	5279.91	189	148.217	1752	1876.49	2780	3510.85	1019	950.431	3683	3627.54	3385	2949.08	45	56.7184	350	354.632
GFUI18_001086	AP-1 complex subunit sigma-2, transcript variant X8	1933.45	0.0651801	0.100316	0.649749	0.515854	0.806902	0	1956	1807.72	2451	1922.11	1768	1893.63	1516	1914.55	2148	2003.46	1847	1819.19	1950	1698.88	1807	2277.56	2037	2063.96
GFUI18_001088	conserved oligomeric Golgi complex subunit 6, transcript variant X2	2201.12	0.0277876	0.0893199	0.311102	0.755723	0.916722	0	2215	2047.09	2960	2321.27	1838	1968.6	1879	2372.98	2534	2363.49	2102	2070.35	2484	2164.11	1879	2368.31	2106	2133.87
GFUI18_001089	luc7-like protein 3	506.851	-0.0975566	0.119446	-0.816745	0.414074	0.746552	0	605	559.136	658	516.013	541	579.442	356	449.591	583	543.77	492	484.591	587	511.406	335	422.237	489	495.472
GFUI18_001090	uncharacterized LOC119642475	11.1086	-0.392952	0.674761	-0.582358	0.560326	0.830596	0	10	9.24193	10	7.84214	20	21.4211	10	12.629	13	12.1252	2	1.96988	8	6.96976	14	17.6457	10	10.1323
GFUI18_001091	synaptonemal complex protein 2-like	39.3332	-0.115615	0.251987	-0.458813	0.646369	0.870519	0	39	36.0435	57	44.7002	44	47.1265	29	36.624	46	42.9047	32	31.5181	50	43.561	27	34.031	37	37.4897
GFUI18_001093	lysophosphatidylserine lipase ABHD12, transcript variant X4	1214.73	-0.0516626	0.136648	-0.378071	0.705378	0.894567	0	1136	1049.88	1597	1252.39	1024	1096.76	1234	1558.42	1377	1284.34	1245	1226.25	1299	1131.72	977	1231.42	1087	1101.39
GFUI18_001094	signal recognition particle receptor subunit beta	2797.61	0.00303704	0.07371	0.0412026	0.967134	0.99087	0	2895	2675.54	3347	2624.77	2658	2846.87	2401	3032.22	2933	2735.64	2939	2894.74	2942	2563.13	2315	2917.85	2850	2887.72
GFUI18_001095	phosphoglycerate kinase-like	11031.4	0.0908488	0.119524	0.760091	0.4472	0.770509	0	12514	11565.3	10948	8585.58	9807	10503.9	9451	11935.6	11664	10879.1	13043	12846.6	13100	11413	8813	11108	10309	10445.4
GFUI18_001096	lysozyme 1	11.241	-0.748145	1.33275	-0.561356	0.574555	0.839089	0	26	24.029	5	3.92107	28	29.9896	0	0	0	0	21	20.6838	5	4.3561	8	10.0833	8	8.10588
GFUI18_001099	cytochrome b-c1 complex subunit 6, mitochondrial	9998.32	-0.0907337	0.19729	-0.459899	0.645588	0.870507	0	11834	10936.9	13525	10606.5	9548	10226.5	7622	9625.8	11984	11177.6	12704	12512.7	12235	10659.4	6065	7644.38	6509	6595.14
GFUI18_001100	modular serine protease-like	336.383	-0.608922	0.54715	-1.1129	0.265753	0.665117	0	449	414.962	897	703.44	326	349.165	155	195.749	71	66.2224	338	332.91	252	219.547	171	215.53	523	529.922
GFUI18_001102	trimethyllysine dioxygenase, mitochondrial	432.993	-0.360272	0.479116	-0.751951	0.452081	0.773701	0	807	745.823	311	243.891	403	431.636	438	553.149	273	254.63	375	369.353	740	644.703	419	528.111	124	125.641
GFUI18_001104	pseudogene	20.841	-0.310008	0.379828	-0.81618	0.414397	0.746638	0	27	24.9532	20	15.6843	21	22.4922	24	30.3095	20	18.6542	19	18.7139	15	13.0683	21	26.4686	17	17.225
GFUI18_001106	death-associated inhibitor of apoptosis 2	1300.51	0.0800892	0.111896	0.715747	0.474147	0.78482	0	1238	1144.15	1610	1262.59	1126	1206.01	1132	1429.6	1389	1295.53	1207	1188.82	1408	1226.68	1175	1480.98	1451	1470.2
GFUI18_001107	uncharacterized LOC119641849	35.1785	0.397183	0.437911	0.906995	0.364409	0.719219	0	46	42.5129	42	32.937	31	33.2028	8	10.1032	41	38.2411	29	28.5633	42	36.5912	46	57.9788	36	36.4764
GFUI18_001108	hormone-sensitive lipase	556.001	0.15691	0.199319	0.787231	0.431147	0.760715	0	560	517.548	627	491.702	525	562.305	411	519.051	487	454.23	457	450.118	693	603.756	463	583.569	811	821.733
GFUI18_001109	telomere length and silencing protein 1 homolog, transcript variant X1	1443.28	-0.111775	0.0878798	-1.27191	0.203406	0.631568	0	1675	1548.02	1980	1552.74	1508	1615.15	1033	1304.57	1538	1434.51	1482	1459.68	1627	1417.48	1097	1382.67	1258	1274.65
GFUI18_001110	inorganic pyrophosphatase	6142.58	-0.0947854	0.149941	-0.632151	0.527288	0.813295	0	6827	6309.46	8019	6288.62	6576	7043.27	4616	5829.53	6911	6445.96	7374	7262.96	7268	6332.03	4123	5196.67	4515	4574.75
GFUI18_001111	histone-lysine N-methyltransferase eggless	3106.06	0.165681	0.0968624	1.71048	0.0871772	0.546989	0	3298	3047.99	3594	2818.47	2592	2776.18	2370	2993.07	3209	2993.07	2973	2928.23	3669	3196.51	3013	3797.61	3359	3403.45
GFUI18_001112	putative uncharacterized protein DDB_G0271974	42.0685	-0.373621	0.341275	-1.09478	0.273613	0.667659	0	54	49.9064	66	51.7582	38	40.7002	40	50.5159	43	40.1065	61	60.0814	30	26.1366	19	23.9478	35	35.4632
GFUI18_001113	uncharacterized LOC119631256	93.5845	-0.219969	0.704058	-0.31243	0.754714	0.915805	0	55	50.8306	335	262.712	19	20.3501	57	71.9852	37	34.5103	139	136.907	105	91.4781	46	57.9788	114	115.509
GFUI18_001114	ADAM 17-like protease, transcript variant X3	352.458	-0.100625	0.121945	-0.825162	0.40928	0.744673	0	346	319.771	456	357.602	368	394.149	312	394.024	387	360.959	341	335.865	397	345.874	296	373.081	287	290.798
GFUI18_001116	cytoplasmic dynein 1 light intermediate chain 2-like, transcript variant X1	788.068	0.987636	0.485342	2.03493	0.041858	0.472682	0	537	496.291	502	393.676	447	478.762	531	670.599	523	487.807	408	401.856	1463	1274.6	530	668.017	2192	2221.01
GFUI18_001117	tyramine/octopamine receptor	31.9771	2.49351	0.995617	2.50448	0.012263	0.338466	0	10	9.24193	10	7.84214	8	8.56846	8	10.1032	11	10.2598	4	3.93977	11	9.58342	120	151.249	76	77.0058
GFUI18_001118	uncharacterized LOC119643422, transcript variant X1	2072.38	0.171622	0.167829	1.0226	0.306499	0.686831	0	2213	2045.24	2249	1763.7	1927	2063.93	1482	1871.61	1873	1746.97	2319	2284.08	2011	1752.02	2275	2867.43	2227	2256.47
GFUI18_001121	apolipoprotein D	159.324	-0.51076	0.39087	-1.30673	0.191306	0.629388	0	216	199.626	327	256.438	200	214.211	74	93.4544	146	136.176	200	196.988	198	172.502	63	79.4058	84	85.1117
GFUI18_001122	nucleoporin NUP188 homolog	3638.73	0.149938	0.108701	1.37936	0.167784	0.614225	0	3701	3420.44	4100	3215.28	3020	3234.59	3049	3850.57	3886	3624.51	3345	3294.63	4197	3656.51	3282	4136.66	4259	4315.37
GFUI18_001123	E3 ubiquitin-protein ligase TRAIP, transcript variant X2	564.867	0.492639	0.244216	2.01723	0.0436717	0.480731	0	441	407.569	617	483.86	403	431.636	412	520.314	526	490.605	489	481.636	943	821.561	417	525.591	909	921.03
GFUI18_001124	UPF0430 protein CG31712, transcript variant X2	1816.61	0.0551803	0.0934056	0.59076	0.554681	0.828031	0	1828	1689.42	2375	1862.51	1789	1916.12	1300	1641.77	2164	2018.38	1806	1778.8	1905	1659.67	1584	1996.49	1763	1786.33
GFUI18_001125	thymidylate synthase-like	108.089	0.516995	0.290952	1.77691	0.0755834	0.526432	0	96	88.7225	125	98.0268	77	82.4714	63	79.5625	97	90.4729	137	134.937	155	135.039	62	78.1454	183	185.422
GFUI18_001126	U1 small nuclear ribonucleoprotein 70 kDa	1575.34	0.0913051	0.0810861	1.12603	0.260154	0.66116	0	1608	1486.1	1896	1486.87	1527	1635.5	1166	1472.54	1743	1625.71	1490	1467.56	1844	1606.53	1262	1590.64	1783	1806.6
GFUI18_001127	uncharacterized LOC119642903, transcript variant X1	4666.52	-0.183913	0.420412	-0.437458	0.661779	0.877143	0	2918	2696.79	4744	3720.31	8997	9636.3	3122	3942.77	6977	6507.52	6135	6042.62	4440	3868.22	2571	3240.51	2313	2343.61
GFUI18_001128	uncharacterized LOC119641457, transcript variant X3	405.071	-0.341592	0.241571	-1.41405	0.157349	0.607334	0	411	379.843	494	387.402	522	559.092	404	510.211	564	526.048	379	373.293	399	347.617	241	303.759	255	258.375
GFUI18_001132	endocuticle structural glycoprotein SgAbd-4	20775.3	-2.94331	1.12022	-2.62743	0.00860319	0.293767	0	28735	26556.7	132962	104271	23664	25345.5	3695	4666.41	671	625.848	19588	19293	1325	1154.37	1667	2101.1	2925	2963.71
GFUI18_001133	UPF0545 protein C22orf39 homolog	350.582	-0.204617	0.179959	-1.13702	0.25553	0.658682	0	449	414.962	488	382.697	345	369.515	275	347.297	350	326.448	376	370.338	432	376.367	173	218.051	345	349.566
GFUI18_001134	modifier of mdg4-like, transcript variant X10	5596.08	0.129736	0.0924706	1.40299	0.160619	0.607989	0	5651	5222.61	6682	5240.12	5024	5380.99	4300	5430.46	5871	5475.94	5383	5301.94	7243	6310.25	4233	5335.31	6580	6667.08
GFUI18_001136	E3 ubiquitin-protein ligase Ufd4, transcript variant X1	5633.06	0.137727	0.186408	0.73885	0.459998	0.778843	0	6639	6135.71	7217	5659.68	4567	4891.52	3686	4655.04	5638	5258.62	4743	4671.58	6050	5270.88	6582	8296.01	5782	5858.52
GFUI18_001138	protein tincar	432.443	0.110173	0.265709	0.414636	0.678408	0.884246	0	345	318.846	522	409.36	542	580.513	276	348.56	374	348.834	417	410.721	655	570.649	257	323.925	573	580.583
GFUI18_001139	glutamate dehydrogenase, mitochondrial-like	184.114	0.299594	0.28807	1.04	0.298339	0.68058	0	172	158.961	176	138.022	105	112.461	193	243.739	236	220.12	186	183.199	180	156.82	221	278.55	163	165.157
GFUI18_001140	palmitoyltransferase ZDHHC3, transcript variant X5	685.635	0.472696	0.231043	2.04592	0.0407641	0.472345	0	530	489.822	690	541.108	460	492.686	581	733.743	649	605.329	611	601.799	923	804.136	620	781.454	1106	1120.64
GFUI18_001141	uncharacterized LOC119641086	187.215	-0.7188	0.554474	-1.29637	0.19485	0.631198	0	141	130.311	634	497.192	70	74.974	202	255.105	167	155.763	109	107.359	298	259.624	94	118.478	85	86.1249
GFUI18_001142	lysosomal aspartic protease-like	4178.8	1.92615	1.45671	1.32226	0.186083	0.62821	0	220	203.322	996	781.078	280	299.896	4162	5256.18	245	228.514	23765	23407.1	1973	1718.92	72	90.7495	5550	5623.45
GFUI18_001144	ribonuclease H2 subunit A	325.545	0.321794	0.302893	1.0624	0.288054	0.676789	0	309	285.575	276	216.443	315	337.383	241	304.358	228	212.658	249	245.25	453	394.663	309	389.466	537	544.107
GFUI18_001145	rhodanese domain-containing protein CG4456	38.9027	0.0484924	0.549652	0.0882238	0.929699	0.979113	0	92	85.0257	27	21.1738	23	24.6343	17	21.4693	23	21.4523	35	34.4729	46	40.0761	43	54.1976	47	47.622
GFUI18_001146	dynein intermediate chain 1, axonemal	19.3993	-0.0334837	0.576631	-0.0580678	0.953695	0.986847	0	15	13.8629	20	15.6843	21	22.4922	21	26.5208	10	9.3271	14	13.7892	10	8.7122	22	27.729	36	36.4764
GFUI18_001147	zinc finger protein DZIP1L	53.267	0.71186	0.490756	1.45054	0.146908	0.601338	0	35	32.3467	51	39.9949	43	46.0554	31	39.1498	36	33.5776	34	33.488	122	106.289	31	39.0727	108	109.429
GFUI18_001148	TOX high mobility group box family member 4-like, transcript variant X2	892.489	0.139069	0.0972394	1.43018	0.152667	0.603558	0	927	856.726	1017	797.546	796	852.561	691	872.662	910	848.766	863	850.004	1026	893.872	809	1019.67	1027	1040.59
GFUI18_001149	inositol monophosphatase 1-like, transcript variant X2	6337.99	-0.0576247	0.116717	-0.493712	0.62151	0.859594	0	6709	6200.41	7551	5921.6	6907	7397.79	5064	6395.31	6337	5910.58	7022	6916.26	6259	5452.97	5629	7094.84	5677	5752.13
GFUI18_001150	zinc transporter ZIP13 homolog	11935.2	0.0678578	0.154608	0.438902	0.660733	0.8768	0	14121	13050.5	14072	11035.5	10947	11724.9	8460	10684.1	14434	13462.7	11639	11463.7	11386	9919.71	12377	15600.1	10339	10475.8
GFUI18_001151	melanotransferrin	2254.33	-0.0421232	0.121633	-0.346314	0.729107	0.904048	0	2606	2408.45	3057	2397.34	2209	2365.96	1575	1989.06	2294	2139.64	2109	2077.24	2170	1890.55	1923	2423.77	2563	2596.92
GFUI18_001152	ras-related protein Rap1	2014.22	-0.240356	0.143761	-1.67191	0.0945421	0.554345	0	2191	2024.91	3207	2514.98	1966	2105.7	1713	2163.34	2214	2065.02	2014	1983.67	2482	2162.37	1170	1474.68	1612	1633.33
GFUI18_001153	ADP-ribosylation factor GTPase-activating protein 2, transcript variant X3	3267.08	0.0354554	0.112208	0.315981	0.752017	0.914258	0	3381	3124.69	3879	3041.97	2910	3116.78	2856	3606.84	3434	3202.93	3085	3038.54	3280	2857.6	2921	3681.66	3684	3732.76
GFUI18_001154	zinc carboxypeptidase	34377.4	0.7534	0.558311	1.34943	0.1772	0.620824	0	3736	3452.78	46825	36720.8	34371	36813.3	17885	22586.9	51508	48042	39981	39378.9	27026	23545.6	55733	70246.4	28236	28609.7
GFUI18_001155	interaptin, transcript variant X4	217.846	2.60561	0.914586	2.84895	0.00438633	0.22549	0	42	38.8161	44	34.5054	49	52.4818	81	102.295	35	32.6448	38	37.4278	769	669.968	80	100.833	880	891.646
GFUI18_001156	coiled-coil and C2 domain-containing protein 1-like, transcript variant X1	2649.45	-0.0794221	0.0754691	-1.05238	0.292626	0.67813	0	2998	2770.73	3113	2441.26	2596	2780.46	2323	2933.71	2957	2758.02	2600	2560.85	2805	2443.77	2082	2624.17	2499	2532.07
GFUI18_001157	F-box only protein 11	2130.27	0.260382	0.17748	1.46711	0.142346	0.596842	0	2082	1924.17	2325	1823.3	1670	1788.67	1696	2141.87	2131	1987.6	1761	1734.48	2742	2388.89	1788	2253.61	3089	3129.88
GFUI18_001158	uncharacterized LOC119642328	1740.57	-0.135936	0.108537	-1.25244	0.21041	0.636451	0	2126	1964.83	2017	1581.76	1604	1717.98	1637	2067.36	1878	1751.63	1794	1766.98	1930	1681.46	1169	1473.42	1638	1659.68
GFUI18_001159	pseudogene	14.9802	-0.323168	0.52769	-0.612419	0.54026	0.819537	0	19	17.5597	19	14.9001	18	19.279	12	15.1548	12	11.1925	14	13.7892	7	6.09854	22	27.729	9	9.11911
GFUI18_001160	mucolipin-3-like, transcript variant X1	2985.09	0.0828321	0.113521	0.729667	0.465594	0.781244	0	3305	3054.46	3847	3016.87	2660	2849.01	2088	2636.93	3315	3091.93	2866	2822.84	2956	2575.33	2822	3556.87	3219	3261.6
GFUI18_001161	tight junction-associated protein 1	65.5411	-0.323999	0.544546	-0.59499	0.55185	0.826214	0	83	76.708	123	96.4584	55	58.9081	50	63.1449	75	69.9532	94	92.5845	94	81.8947	31	39.0727	11	11.1456
GFUI18_001162	DNA repair protein RAD51 homolog 4, transcript variant X1	1027.61	-0.0142232	0.107238	-0.132632	0.894485	0.966744	0	1195	1104.41	1215	952.821	976	1045.35	817	1031.79	1232	1149.1	1148	1130.71	1132	986.221	758	955.39	881	892.66
GFUI18_001164	leucine carboxyl methyltransferase 1, transcript variant X2	1630.35	-0.0791221	0.101161	-0.782143	0.434131	0.762301	0	1992	1840.99	2258	1770.76	1548	1658	1148	1449.81	1751	1633.18	1607	1582.8	2028	1766.83	1152	1451.99	1499	1518.84
GFUI18_001165	U2 small nuclear ribonucleoprotein auxiliary factor 35 kDa subunit-related protein 1, transcript variant X6	737.412	0.0226877	0.108921	0.208295	0.834998	0.943363	0	740	683.902	977	766.177	641	686.548	623	786.785	864	805.861	745	733.781	712	620.309	611	770.11	773	783.23
GFUI18_001166	E3 ubiquitin-protein ligase CBL-B-B	1219.34	0.233172	0.163484	1.42626	0.153792	0.604245	0	1200	1109.03	1347	1056.34	987	1057.13	968	1222.48	1197	1116.45	1043	1027.29	1633	1422.7	1004	1265.45	1675	1697.17
GFUI18_001167	putative apoptosis-inducing factor 1, mitochondrial, transcript variant X2	2347.67	-0.180971	0.139667	-1.29573	0.195068	0.631198	0	3060	2828.03	2845	2231.09	2479	2655.15	1850	2336.36	2374	2214.25	2349	2313.63	3082	2685.1	1418	1787.26	2051	2078.14
GFUI18_001168	uncharacterized LOC119642575	59.5989	0.35481	0.314923	1.12666	0.259887	0.661149	0	46	42.5129	44	34.5054	72	77.1161	42	53.0417	82	76.4822	82	80.7652	57	49.6596	48	60.4996	61	61.8073
GFUI18_001169	C-factor	1853.89	-0.406303	0.425946	-0.953885	0.340142	0.706399	0	2290	2116.4	2878	2256.97	2480	2656.22	1233	1557.15	2499	2330.84	2405	2368.78	2298	2002.06	690	869.682	520	526.882
GFUI18_001172	homeotic protein female sterile-like, transcript variant X2	7574.9	-0.111623	0.0730361	-1.52833	0.126432	0.583659	0	8555	7906.47	9986	7831.17	7634	8176.45	6093	7694.83	8282	7724.7	7701	7585.03	8944	7792.19	5515	6951.16	6427	6512.06
GFUI18_001174	WD repeat-containing protein 61	653.206	-0.0703338	0.119524	-0.588449	0.556231	0.828265	0	723	668.191	831	651.682	712	762.593	477	602.402	664	619.319	725	714.082	784	683.037	427	538.195	631	639.351
GFUI18_001176	stomoxyn-like	1649.41	2.61712	1.71407	1.52684	0.1268	0.584034	0	11	10.1661	9	7.05793	10	10.7106	1334	1684.71	32	29.8467	712	701.278	586	510.535	6178	7786.81	4050	4103.6
GFUI18_001178	histone deacetylase 11	518.018	0.418076	0.134836	3.10064	0.00193106	0.146477	0	444	410.341	561	439.944	412	441.275	359	453.38	552	514.856	515	507.245	624	543.641	565	712.131	631	639.351
GFUI18_001179	facilitated trehalose transporter Tret1	1610.99	-0.0676237	0.219036	-0.308733	0.757524	0.917529	0	1670	1543.4	1867	1464.13	1215	1301.33	1824	2303.52	1615	1506.33	1447	1425.21	1379	1201.41	1642	2069.59	1662	1684
GFUI18_001180	uncharacterized protein PFB0145c, transcript variant X1	1109.76	0.548244	0.194078	2.82486	0.00473007	0.235193	0	869	803.123	1101	863.42	767	821.501	827	1044.42	1179	1099.67	946	931.755	1501	1307.7	1105	1392.75	1701	1723.51
GFUI18_001181	uncharacterized LOC119637716, transcript variant X4	1726.55	0.0577561	0.1696	0.340543	0.733448	0.905733	0	1865	1723.62	2792	2189.53	1242	1330.25	1194	1507.9	1658	1546.43	1637	1612.35	2346	2043.88	1329	1675.08	1885	1909.95
GFUI18_001182	monocarboxylate transporter 5	477.239	-0.204882	0.312239	-0.656172	0.511714	0.804471	0	696	643.238	618	484.645	390	417.712	408	515.262	763	711.658	552	543.688	451	392.92	268	337.79	245	248.242
GFUI18_001183	mitochondrial proton/calcium exchanger protein	13189.9	0.0126126	0.142913	0.0882537	0.929675	0.979113	0	14217	13139.2	15678	12294.9	12284	13156.9	11017	13913.3	15746	14686.5	15085	14857.8	15378	13397.6	10966	13821.6	9318	9441.32
GFUI18_001184	uncharacterized LOC119637345	24.5912	-0.676386	0.955808	-0.707659	0.479157	0.787537	0	17	15.7113	8	6.27372	6	6.42634	76	95.9802	26	24.2505	22	21.6687	16	13.9395	27	34.031	3	3.0397
GFUI18_001185	homeobox protein araucan-like, transcript variant X3	141.036	4.92788	1.14702	4.29624	1.74e-05	0.00785132	1	13	12.0145	18	14.1159	1	1.07106	4	5.05159	20	18.6542	16	15.7591	31	27.0078	571	719.694	450	455.956
GFUI18_001187	kazrin, transcript variant X1	22.3942	-0.740048	0.588307	-1.25793	0.208418	0.634371	0	48	44.3612	47	36.8581	24	25.7054	6	7.57738	13	12.1252	17	16.744	12	10.4546	25	31.5102	16	16.2118
GFUI18_001188	COP1-interactive protein 1-like, transcript variant X2	31.9703	0.608482	0.517086	1.17675	0.239294	0.64973	0	25	23.1048	27	21.1738	29	31.0607	19	23.9951	74	69.0205	40	39.3977	25	21.7805	10	12.6041	45	45.5956
GFUI18_001189	uncharacterized LOC119640407, transcript variant X1	2344.5	-0.509713	0.200805	-2.53835	0.0111378	0.330043	0	3130	2892.72	3040	2384.01	3295	3529.13	1925	2431.08	2184	2037.04	2670	2629.79	2377	2070.89	1234	1555.34	1550	1570.51
GFUI18_001191	uncharacterized LOC119632449	18.5738	0.10411	0.444171	0.234392	0.814681	0.936702	0	12	11.0903	21	16.4685	19	20.3501	19	23.9951	25	23.3177	29	28.5633	17	14.8107	9	11.3437	17	17.225
GFUI18_001193	pseudogene	6.45899	-0.566835	0.921316	-0.615245	0.538393	NA	0	12	11.0903	13	10.1948	0	0	8	10.1032	3	2.79813	6	5.90965	3	2.61366	5	6.30205	9	9.11911
GFUI18_001194	biorientation of chromosomes in cell division protein 1-like 1, transcript variant X4	1616.49	0.170068	0.146551	1.16047	0.245856	0.652347	0	1499	1385.36	1808	1417.86	1353	1449.14	1421	1794.58	1642	1531.51	1399	1377.93	1995	1738.08	1433	1806.17	2021	2047.75
GFUI18_001196	ATP-dependent RNA helicase WM6-like	163.556	-0.354374	0.215549	-1.64405	0.100165	0.55715	0	224	207.019	183	143.511	206	220.638	138	174.28	150	139.906	130	128.042	225	196.025	99	124.781	136	137.8
GFUI18_001197	uncharacterized LOC119631924	175.913	1.17956	0.789252	1.49453	0.135037	0.589596	0	249	230.124	83	65.0898	37	39.6291	62	78.2996	141	131.512	29	28.5633	351	305.798	82	103.354	593	600.848
GFUI18_001198	uncharacterized LOC119631413	2908.49	0.327305	0.193257	1.69363	0.0903357	0.546989	0	2792	2580.35	2991	2345.59	2278	2439.87	2238	2826.36	2668	2488.47	2363	2327.42	3841	3346.36	2832	3569.48	4197	4252.55
GFUI18_001199	abnormal cell migration protein 10	1999.21	0.172563	0.179989	0.958742	0.337689	0.70454	0	1861	1719.92	2294	1798.99	1687	1806.87	1698	2144.4	1863	1737.64	1564	1540.45	2686	2340.1	1777	2239.75	2630	2664.81
GFUI18_001200	protein slowmo-like	1005.45	0.0126287	0.438517	0.0287986	0.977025	0.993698	0	1275	1178.35	1587	1244.55	281	300.967	1012	1278.05	1012	943.903	781	769.239	1446	1259.78	1218	1535.18	532	539.041
GFUI18_001201	transcription factor grauzone-like, transcript variant X1	732.877	0.0753992	0.0831075	0.907249	0.364275	0.719219	0	791	731.036	914	716.772	709	759.379	506	639.026	836	779.746	734	722.947	892	777.128	552	695.746	764	774.111
GFUI18_001202	uncharacterized LOC119634704, transcript variant X2	909.038	-0.247256	0.142241	-1.73829	0.0821598	0.5379	0	875	808.668	1182	926.941	1055	1129.97	888	1121.45	971	905.661	975	960.318	914	796.295	615	775.152	747	756.886
GFUI18_001203	probable serine/threonine-protein kinase dyrk1, transcript variant X1	7619.16	-0.205731	0.149768	-1.37367	0.169545	0.614796	0	9024	8339.91	12205	9571.34	6796	7278.9	6109	7715.04	9159	8542.69	7728	7611.63	8003	6972.38	5660	7133.92	5336	5406.62
GFUI18_001204	sodium-dependent nutrient amino acid transporter 1-like	59.406	1.69274	1.29099	1.31119	0.189792	0.629037	0	6	5.54516	8	6.27372	1	1.07106	74	93.4544	5	4.66355	13	12.8042	28	24.3942	223	281.071	104	105.376
GFUI18_001206	prominin-like protein, transcript variant X1	3943.42	0.0562759	0.152611	0.368755	0.712311	0.897617	0	4251	3928.74	4926	3863.04	3549	3801.18	3039	3837.95	3848	3589.07	3316	3266.07	3953	3443.93	3953	4982.4	4716	4778.41
GFUI18_001208	hydroxysteroid dehydrogenase-like protein 2	14639.8	-0.262889	0.258215	-1.0181	0.308631	0.688262	0	19664	18173.3	18956	14865.6	16891	18091.2	10612	13401.9	18419	17179.6	17833	17564.5	17288	15061.7	7075	8917.39	8392	8503.06
GFUI18_001209	protein cramped	584.674	0.492273	0.272877	1.80401	0.0712295	0.522045	0	512	473.187	517	405.439	447	478.762	436	550.623	504	470.086	438	431.404	768	669.097	591	744.902	1025	1038.57
GFUI18_001210	phosphatidylinositol transfer protein beta isoform, transcript variant X3	3003.62	-0.0746499	0.083827	-0.890524	0.373185	0.722517	0	3408	3149.65	3669	2877.28	3097	3317.06	2389	3017.06	3515	3278.48	2808	2765.72	3197	2785.29	2434	3067.84	2738	2774.24
GFUI18_001211	synaptotagmin-14	19.8313	1.05368	0.613798	1.71666	0.0860407	0.546989	0	18	16.6355	17	13.3316	11	11.7816	6	7.57738	11	10.2598	11	10.8344	30	26.1366	24	30.2498	51	51.675
GFUI18_001212	uncharacterized LOC119633290, transcript variant X2	386.257	-0.0124889	0.261508	-0.0477572	0.96191	0.988708	0	541	499.988	530	415.634	388	415.57	174	219.744	398	371.219	337	331.925	475	413.83	397	500.382	304	308.023
GFUI18_001213	evolutionarily conserved signaling intermediate in Toll pathway, mitochondrial, transcript variant X1	739.85	-0.0433634	0.0888512	-0.488045	0.625518	0.861259	0	876	809.593	913	715.988	726	777.587	560	707.223	785	732.177	778	766.284	886	771.901	512	645.329	723	732.569
GFUI18_001214	sperm flagellar protein 1	107.715	-0.482046	0.405528	-1.18869	0.234563	0.648873	0	123	113.676	140	109.79	127	136.024	121	152.811	122	113.791	153	150.696	115	100.19	42	52.9372	39	39.5161
GFUI18_001215	polycomb protein Scm, transcript variant X2	676.01	0.423858	0.237656	1.78349	0.0745059	0.525042	0	689	636.769	556	436.023	515	551.594	514	649.129	672	626.781	515	507.245	959	835.5	619	780.193	1047	1060.86
GFUI18_001216	zinc finger protein Noc, transcript variant X1	1932.64	-0.244712	0.1182	-2.07033	0.0384212	0.466254	0	2253	2082.21	2722	2134.63	2148	2300.63	1540	1944.86	2018	1882.21	1936	1906.85	1606	1399.18	1514	1908.26	1811	1834.97
GFUI18_001217	E3 ubiquitin-protein ligase UBR1, transcript variant X4	4212.91	0.155249	0.114383	1.35728	0.174694	0.619008	0	4234	3913.03	5512	4322.59	3511	3760.48	3051	3853.1	4121	3843.7	3859	3800.89	5323	4637.51	3739	4712.67	5006	5072.25
GFUI18_001218	GRIP and coiled-coil domain-containing protein 2	1322.85	0.148891	0.104721	1.4218	0.155085	0.604958	0	1362	1258.75	1570	1231.22	1146	1227.43	1007	1271.74	1428	1331.91	1209	1190.79	1491	1298.99	1174	1479.72	1594	1615.1
GFUI18_001222	putative uncharacterized protein DDB_G0282129	108.588	0.110943	0.320642	0.346002	0.729341	0.904048	0	118	109.055	110	86.2636	84	89.9688	104	131.341	73	68.0878	89	87.6598	192	167.274	76	95.7911	140	141.853
GFUI18_001223	pseudogene	1070.09	0.193926	0.20911	0.927384	0.353727	0.710796	0	1010	933.434	1646	1290.82	734	786.156	754	952.225	936	873.017	958	943.574	1709	1488.92	905	1140.67	1206	1221.96
GFUI18_001224	uncharacterized LOC119633453, transcript variant X2	416.935	-0.728789	0.351565	-2.07298	0.0381739	0.466254	0	803	742.127	715	560.713	438	469.123	291	367.503	451	420.652	396	390.037	492	428.64	126	158.812	212	214.806
GFUI18_001225	uncharacterized LOC119642682	75.2616	3.77866	1.55522	2.42967	0.0151127	0.359153	0	1	0.924193	4	3.13686	3	3.21317	24	30.3095	0	0	1	0.984941	304	264.851	33	41.5935	328	332.341
GFUI18_001226	uncharacterized LOC119634788	30.9479	0.0990811	0.306761	0.322992	0.746702	0.912617	0	22	20.3322	44	34.5054	33	35.3449	23	29.0466	42	39.1738	26	25.6085	38	33.1064	23	28.9894	32	32.4235
GFUI18_001227	uncharacterized LOC119641773, transcript variant X1	454.046	3.19526	1.27227	2.51147	0.0120231	0.337058	0	71	65.6177	113	88.6162	14	14.9948	126	159.125	19	17.7215	32	31.5181	1618	1409.63	140	176.457	2095	2122.73
GFUI18_001228	uncharacterized LOC119636685	848.444	0.122614	0.173922	0.704992	0.480815	0.788769	0	893	825.304	1012	793.625	731	782.943	659	832.249	833	776.947	779	767.269	858	747.507	687	865.901	1228	1244.25
GFUI18_001229	microtubule-associated protein tau, transcript variant X1	7765.73	0.0198775	0.185543	0.107131	0.914685	0.975193	0	8625	7971.16	9517	7463.37	8168	8748.39	5259	6641.58	9713	9059.41	9196	9057.52	7581	6604.72	7100	8948.9	5326	5396.49
GFUI18_001230	bystin, transcript variant X2	1786.52	0.0290442	0.188897	0.153756	0.877802	0.961145	0	1559	1440.82	1852	1452.37	1561	1671.92	1982	2503.06	1875	1748.83	1701	1675.39	1851	1612.63	1524	1920.86	2026	2052.81
GFUI18_001232	LSM12 homolog A	2860.26	-0.00755845	0.0610496	-0.123808	0.901467	0.970644	0	2988	2761.49	3638	2852.97	2770	2966.83	2293	2895.82	3198	2982.81	3014	2968.61	3344	2913.36	2209	2784.24	2582	2616.17
GFUI18_001233	uncharacterized LOC119643263	27.3308	1.25306	0.399213	3.13883	0.00169625	0.13786	0	12	11.0903	20	15.6843	14	14.9948	16	20.2064	32	29.8467	36	35.4579	47	40.9474	44	55.458	22	22.2912
GFUI18_001234	centrosomal protein of 131 kDa, transcript variant X2	809.715	-0.0891922	0.227381	-0.392258	0.694868	0.889979	0	757	699.614	1628	1276.7	638	683.334	546	689.542	857	799.332	699	688.474	965	840.728	548	690.704	907	919.004
GFUI18_001235	MPN domain-containing protein CG4751, transcript variant X2	426.212	0.720532	0.380062	1.89583	0.0579831	0.509678	0	380	351.193	472	370.149	202	216.354	250	315.724	335	312.458	266	261.994	751	654.286	361	455.008	887	898.739
GFUI18_001236	phosphatidylinositol-3-phosphatase SAC1	3207.42	0.0162607	0.0784577	0.207254	0.835812	0.94364	0	3607	3333.56	3949	3096.86	2926	3133.91	2521	3183.76	3216	2999.6	3101	3054.3	3547	3090.22	2642	3330	3597	3644.6
GFUI18_001237	importin-9	3827.26	0.161384	0.102492	1.57461	0.115347	0.575566	0	3814	3524.87	4385	3438.78	3199	3426.31	3148	3975.6	4088	3812.92	3567	3513.29	4509	3928.33	3312	4174.48	4590	4650.75
GFUI18_001239	uncharacterized LOC119642349	70.6668	0.521763	0.311494	1.67504	0.0939273	0.554209	0	67	61.9209	94	73.7162	43	46.0554	36	45.4643	66	61.5589	80	78.7953	139	121.1	47	59.2392	87	88.1514
GFUI18_001240	uncharacterized LOC119644083	386.539	-0.172149	0.222494	-0.773724	0.439094	0.765167	0	400	369.677	710	556.792	331	354.52	291	367.503	432	402.931	436	429.434	461	401.633	277	349.133	244	247.229
GFUI18_001242	WD repeat-containing protein CG11141	504.331	-0.0514848	0.110931	-0.464116	0.642565	0.869925	0	562	519.396	689	540.324	511	547.31	355	448.329	507	472.884	439	432.389	617	537.543	419	528.111	506	512.697
GFUI18_001243	trypsin-like	10.7581	-2.47051	2.12073	-1.16494	0.244045	NA	0	42	38.8161	0	0	1	1.07106	31	39.1498	0	0	16	15.7591	0	0	0	0	2	2.02647
GFUI18_001245	uncharacterized LOC119645133	3486.66	-0.073827	0.0600975	-1.22846	0.219276	0.643302	0	3677	3398.26	4642	3640.32	3600	3855.81	2731	3448.97	3651	3405.32	3639	3584.2	3844	3348.97	2716	3423.27	3232	3274.77
GFUI18_001247	nudC domain-containing protein 1	1569.07	-0.064972	0.0731172	-0.888601	0.374218	0.723142	0	1696	1567.43	1977	1550.39	1648	1765.1	1230	1553.36	1700	1585.61	1486	1463.62	1860	1620.47	1149	1448.21	1547	1567.47
GFUI18_001248	uncharacterized LOC119643211, transcript variant X2	7.35605	-0.73597	0.684931	-1.07452	0.282591	NA	0	5	4.62096	15	11.7632	13	13.9237	6	7.57738	6	5.59626	4	3.93977	12	10.4546	5	6.30205	2	2.02647
GFUI18_001249	uncharacterized LOC119638127	448.286	-0.421207	0.440323	-0.956586	0.338776	0.705421	0	930	859.499	680	533.266	407	435.92	204	257.631	231	215.456	743	731.811	489	426.027	256	322.665	249	252.295
GFUI18_001250	uncharacterized RNA-binding protein C1827.05c-like	72.1436	-0.0683688	0.201364	-0.339529	0.734211	0.906116	0	100	92.4193	88	69.0109	70	74.974	47	59.3562	71	66.2224	73	71.9007	88	76.6674	53	66.8017	71	71.9396
GFUI18_001251	asparagine synthetase B [glutamine-hydrolyzing]	220.894	0.176823	0.446515	0.396006	0.692101	0.889797	0	80	73.9354	225	176.448	295	315.962	204	257.631	152	141.772	276	271.844	186	162.047	294	370.56	215	217.845
GFUI18_001252	solute carrier family 12 member 6, transcript variant X1	9299.15	-0.361885	0.286955	-1.26112	0.207265	0.634185	0	13737	12695.6	11773	9232.56	10842	11612.4	7036	8885.75	12872	12005.8	10296	10141	10250	8930.01	4231	5332.79	4793	4856.43
GFUI18_001254	zinc finger protein 331-like, transcript variant X2	324.52	0.186775	0.129358	1.44386	0.148777	0.602322	0	346	319.771	361	283.101	260	278.475	257	324.565	356	332.045	301	296.467	380	331.064	276	347.873	402	407.32
GFUI18_001255	uncharacterized LOC119633825	46794.8	-0.919689	0.476763	-1.92903	0.0537273	0.503583	0	75628	69894.8	41240	32341	31513	33752.2	93120	117601	24067	22447.5	41420	40796.3	72892	63505	17756	22379.8	18195	18435.8
GFUI18_001257	golgin subfamily A member 4, transcript variant X3	2704.63	0.599778	0.346154	1.73269	0.0831506	0.542354	0	2175	2010.12	2762	2166	1872	2005.02	1765	2229.01	1958	1826.25	1868	1839.87	4269	3719.24	2064	2601.48	5867	5944.65
GFUI18_001258	5-hydroxytryptamine receptor, transcript variant X1	107.631	0.467039	0.626322	0.745686	0.455857	0.776123	0	90	83.1773	177	138.806	73	78.1872	43	54.3046	37	34.5103	91	89.6297	47	40.9474	165	207.968	238	241.15
GFUI18_001260	uncharacterized LOC119641836	210.944	-0.0849389	0.128556	-0.660713	0.508797	0.803102	0	262	242.138	270	211.738	207	221.709	155	195.749	222	207.062	239	235.401	234	203.866	147	185.28	193	195.554
GFUI18_001262	sodium channel protein 60E, transcript variant X1	17.0331	0.191535	0.541104	0.35397	0.723361	0.902704	0	18	16.6355	29	22.7422	12	12.8527	8	10.1032	12	11.1925	20	19.6988	11	9.58342	28	35.2915	15	15.1985
GFUI18_001263	uncharacterized LOC119640828	1069.05	-0.186417	0.178999	-1.04144	0.29767	0.680121	0	1402	1295.72	1380	1082.22	1146	1227.43	776	980.008	1174	1095	1257	1238.07	1268	1104.71	678	854.557	734	743.714
GFUI18_001264	uncharacterized LOC119637043	1828.47	0.0656575	0.166823	0.393575	0.693895	0.889979	0	1715	1584.99	2097	1644.5	1476	1580.88	1837	2319.94	2073	1933.51	1769	1742.36	1713	1492.4	1719	2166.64	1965	1991.01
GFUI18_001266	exosome complex component RRP46-like	105.737	-0.0922496	0.238842	-0.386237	0.699321	0.891158	0	120	110.903	125	98.0268	103	110.319	95	119.975	101	94.2037	127	125.088	126	109.774	49	61.76	120	121.588
GFUI18_001268	bifunctional 3'-phosphoadenosine 5'-phosphosulfate synthase, transcript variant X2	19365.6	-0.17428	0.185773	-0.938132	0.348177	0.709887	0	21819	20165	28475	22330.5	16523	17697.1	17814	22497.3	20836	19433.9	22718	22375.9	20676	18013.3	15814	19932.1	11691	11845.7
GFUI18_001269	tensin-1-like	112.26	-0.34812	0.330684	-1.05272	0.292467	0.67809	0	109	100.737	124	97.2426	88	94.253	173	218.481	92	85.8093	137	134.937	109	94.963	80	100.833	82	83.0852
GFUI18_001271	epimerase family protein SDR39U1-like	1072.97	-0.186756	0.106631	-1.75141	0.0798747	0.534706	0	1308	1208.84	1489	1167.7	1125	1204.94	808	1020.42	1146	1068.89	1088	1071.62	1247	1086.41	775	976.817	840	851.117
GFUI18_001272	uncharacterized LOC119634073	55.3116	0.00707097	0.329086	0.0214867	0.982857	0.994998	0	58	53.6032	97	76.0688	50	53.5528	29	36.624	73	68.0878	73	71.9007	54	47.0459	44	55.458	35	35.4632
GFUI18_001273	ubiquinone biosynthesis monooxygenase COQ6, mitochondrial	1686	-0.13775	0.106799	-1.2898	0.197119	0.631273	0	2079	1921.4	2085	1635.09	1787	1913.98	1294	1634.19	1921	1791.74	1700	1674.4	1948	1697.14	1173	1478.46	1409	1427.65
GFUI18_001274	protein SET	6142.43	0.111371	0.0782398	1.42346	0.154603	0.604837	0	5564	5142.21	7455	5846.32	5986	6411.35	4849	6123.79	6616	6170.81	6262	6167.7	7468	6506.27	4992	6291.96	6535	6621.49
GFUI18_001275	unc-112-related protein-like, transcript variant X2	5283.45	-0.213481	0.0993067	-2.14972	0.0315777	0.44264	0	6913	6388.94	7204	5649.48	5399	5782.64	4007	5060.43	5874	5478.74	5239	5160.11	5637	4911.07	3753	4730.32	4332	4389.33
GFUI18_001277	rac GTPase-activating protein 1	373.676	0.562029	0.349039	1.61022	0.107351	0.56613	0	300	277.258	369	289.375	267	285.972	261	329.616	281	262.092	253	249.19	644	561.066	283	356.696	742	751.82
GFUI18_001278	elongin-B, transcript variant X1	2571.74	-0.184514	0.15309	-1.20527	0.228099	0.645715	0	2960	2735.61	3651	2863.17	2798	2996.82	1922	2427.29	2880	2686.2	2918	2874.06	3025	2635.44	1524	1920.86	1980	2006.2
GFUI18_001279	protein THEM6	328.194	-0.167767	0.202196	-0.829723	0.406695	0.7439	0	426	393.706	465	364.66	339	363.088	218	275.312	338	315.256	348	342.76	243	211.707	243	306.279	376	380.976
GFUI18_001280	ATP synthase subunit b, mitochondrial	27968.1	-0.171368	0.153142	-1.11901	0.263135	0.66331	0	33967	31392	36154	28352.5	27222	29156.3	24068	30395.4	31280	29175.2	33734	33226	30834	26863.2	18461	23268.4	19624	19883.7
GFUI18_001281	ubiquitin-like-conjugating enzyme ATG10	470.77	0.219198	0.138338	1.58451	0.113078	0.573912	0	459	424.204	523	410.144	401	429.494	365	460.958	532	496.202	480	472.772	490	426.898	507	639.027	471	477.233
GFUI18_001282	UPF0565 protein C2orf69 homolog, transcript variant X4	820.9	-0.0519378	0.0816771	-0.635891	0.524847	0.81254	0	845	780.943	1021	800.683	775	830.069	745	940.859	888	828.246	779	767.269	937	816.333	662	834.391	779	789.31
GFUI18_001283	zinc finger protein 567-like	252.515	0.392358	0.297852	1.31729	0.187741	0.629023	0	241	222.73	261	204.68	196	209.927	177	223.533	230	214.523	163	160.545	406	353.715	197	248.301	429	434.678
GFUI18_001284	uncharacterized LOC119643023	223.427	0.188418	0.227131	0.829559	0.406788	0.7439	0	207	191.308	257	201.543	166	177.795	205	258.894	271	252.764	284	279.723	172	149.85	215	270.988	225	227.978
GFUI18_001285	cytokine receptor-like	279.084	-0.0437801	0.183567	-0.238497	0.811496	0.936231	0	344	317.922	438	343.486	219	234.561	188	237.425	255	237.841	251	247.22	325	283.147	218	274.769	331	335.381
GFUI18_001286	solute carrier family 22 member 13, transcript variant X4	3627.37	-0.399919	0.309512	-1.2921	0.196324	0.631198	0	3928	3630.23	5836	4576.68	3472	3718.71	3832	4839.42	4383	4088.07	4343	4277.6	4320	3763.67	1820	2293.94	1439	1458.04
GFUI18_001287	serine/threonine-protein kinase ATM	2773.01	0.510708	0.297206	1.71836	0.0857304	0.546989	0	2169	2004.57	2681	2102.48	2155	2308.13	2026	2558.63	2388	2227.31	2117	2085.12	2875	2504.76	4404	5550.84	3568	3615.22
GFUI18_001288	protein FAM92A-A, transcript variant X2	16.1946	0.0447527	0.425243	0.10524	0.916185	0.97554	0	21	19.408	25	19.6054	12	12.8527	9	11.3661	17	15.8561	18	17.7289	24	20.9093	15	18.9061	9	9.11911
GFUI18_001289	hemicentin-1, transcript variant X4	86.7344	1.33215	0.546484	2.43767	0.0147821	0.356369	0	27	24.9532	47	36.8581	92	98.5372	22	27.7837	89	83.0112	63	62.0513	99	86.2508	174	219.311	140	141.853
GFUI18_001290	acyl-CoA-binding domain-containing protein 5, transcript variant X1	1550.86	-0.445196	0.202338	-2.20025	0.0277889	0.425143	0	2072	1914.93	2444	1916.62	1793	1920.41	1208	1525.58	1819	1696.6	1539	1515.82	1721	1499.37	786	990.682	965	977.771
GFUI18_001291	kelch-like protein 3	6175.35	0.158743	0.35026	0.453213	0.650395	0.87226	0	6023	5566.41	8812	6910.5	7455	7984.73	2169	2739.22	4055	3782.14	7393	7281.67	5359	4668.87	7445	9383.75	7166	7260.84
GFUI18_001293	homeotic protein caudal	11580.6	-0.334343	0.298249	-1.12102	0.26228	0.663178	0	14677	13564.4	18074	14173.9	12913	13830.6	8527	10768.7	17015	15870.1	12689	12497.9	12913	11250.1	5152	6493.63	5701	5776.45
GFUI18_001295	beta-2 adrenergic receptor, transcript variant X1	9.21282	0.0859723	0.615065	0.139778	0.888836	NA	0	10	9.24193	11	8.62636	8	8.56846	7	8.84028	10	9.3271	9	8.86447	6	5.22732	16	20.1665	4	4.05294
GFUI18_001297	3-hydroxyisobutyryl-CoA hydrolase, mitochondrial, transcript variant X1	5909.57	-0.201885	0.297946	-0.67759	0.498032	0.797366	0	9052	8365.79	9159	7182.62	4781	5120.72	3815	4817.95	8343	7781.6	7771	7653.98	5524	4812.62	3179	4006.84	3399	3443.98
GFUI18_001300	galectin-4-like, transcript variant X3	5179.23	-0.147937	0.120088	-1.2319	0.217987	0.643228	0	5928	5478.61	6778	5315.41	5753	6161.79	3916	4945.51	5957	5556.15	5102	5025.17	4876	4248.07	4375	5514.29	4311	4368.05
GFUI18_001301	28S ribosomal protein S24, mitochondrial, transcript variant X3	827.443	-0.198585	0.155527	-1.27685	0.201654	0.631373	0	1054	974.099	1168	915.962	917	982.159	548	692.068	938	874.882	872	858.869	935	814.591	508	640.288	685	694.066
GFUI18_001302	probable low-specificity L-threonine aldolase 2, transcript variant X1	634.104	0.122134	0.540299	0.226049	0.821163	0.938692	0	846	781.867	859	673.64	526	563.376	316	399.076	652	608.127	891	877.583	1559	1358.23	128	161.332	280	283.706
GFUI18_001303	GATOR complex protein NPRL2	904.069	0.0333405	0.0611508	0.545218	0.585604	0.84412	0	922	852.105	1142	895.573	865	926.464	710	896.657	985	918.719	886	872.658	1085	945.274	739	931.442	886	897.726
GFUI18_001305	uncharacterized LOC119643008	144.439	0.390649	0.412751	0.946451	0.343919	0.708176	0	149	137.705	178	139.59	94	100.679	90	113.661	133	124.05	121	119.178	108	94.0918	274	345.352	124	125.641
GFUI18_001307	uncharacterized LOC119635328, transcript variant X2	1332.48	-0.0679054	0.153928	-0.44115	0.659104	0.875909	0	1691	1562.81	1728	1355.12	1311	1404.16	909	1147.97	1385	1291.8	1249	1230.19	1885	1642.25	833	1049.92	1291	1308.09
GFUI18_001308	uncharacterized LOC119634703, transcript variant X1	997.587	0.00227671	0.0871459	0.0261253	0.979157	0.994499	0	1102	1018.46	1241	973.21	967	1035.71	760	959.802	1037	967.22	1088	1071.62	1236	1076.83	795	1002.03	862	873.408
GFUI18_001309	acid phosphatase type 7, transcript variant X1	2870.83	-0.0330093	0.0804437	-0.41034	0.681557	0.885264	0	2994	2767.03	3765	2952.57	2768	2964.69	2331	2943.81	3293	3071.41	2901	2857.31	2948	2568.36	2442	3077.92	2600	2634.41
GFUI18_001310	cell cycle checkpoint protein RAD1	342.315	0.231151	0.1245	1.85663	0.0633632	0.515218	0	318	293.893	435	341.133	289	309.535	239	301.832	355	331.112	333	327.985	415	361.556	345	434.841	374	378.95
GFUI18_001311	uncharacterized LOC119643601	319.163	-0.0972044	0.210417	-0.461961	0.644109	0.870011	0	311	287.424	411	322.312	391	418.783	234	295.518	239	222.918	390	384.127	340	296.215	290	365.519	276	279.653
GFUI18_001312	uncharacterized LOC119640249	16.6234	0.0685658	0.565303	0.12129	0.903461	0.971532	0	14	12.9387	11	8.62636	25	26.7764	13	16.4177	24	22.385	15	14.7741	11	9.58342	23	28.9894	9	9.11911
GFUI18_001315	JNK-interacting protein 1, transcript variant X2	19.0389	0.221024	0.467123	0.473161	0.636099	0.867544	0	24	22.1806	22	17.2527	7	7.4974	18	22.7322	22	20.5196	12	11.8193	28	24.3942	22	27.729	17	17.225
GFUI18_001316	uncharacterized LOC119637040	137.606	-0.182107	0.171519	-1.06173	0.288358	0.676789	0	124	114.6	198	155.274	156	167.085	121	152.811	126	117.521	120	118.193	168	146.365	103	129.822	135	136.787
GFUI18_001317	pseudogene	69.304	-0.680376	0.629707	-1.08046	0.279935	0.671916	0	58	53.6032	230	180.369	55	58.9081	45	56.8304	15	13.9906	31	30.5332	73	63.5991	85	107.135	58	58.7676
GFUI18_001319	allatostatin-A, transcript variant X1	831.688	-0.111829	1.0477	-0.106738	0.914997	0.975427	0	1554	1436.2	1406	1102.61	462	494.828	346	436.963	1507	1405.59	1330	1309.97	1383	1204.9	57	71.8433	22	22.2912
GFUI18_001321	dnaJ protein homolog 1, transcript variant X2	2452.32	0.00348721	0.107459	0.0324516	0.974112	0.992846	0	2503	2313.25	3265	2560.46	2129	2280.28	2092	2641.98	2824	2633.97	2741	2699.72	2595	2260.82	2059	2595.18	2058	2085.24
GFUI18_001322	uncharacterized LOC119643795	303.901	0.598788	0.2303	2.60004	0.00932137	0.302721	0	190	175.597	339	265.849	260	278.475	178	224.796	409	381.478	254	250.175	356	310.154	371	467.612	376	380.976
GFUI18_001324	endoplasmic reticulum chaperone BiP	21869.2	-0.145946	0.122022	-1.19607	0.23167	0.647328	0	27616	25522.5	30838	24183.6	19300	20671.4	17450	22037.6	18794	17529.4	20527	20217.9	23774	20712.4	16467	20755.2	24864	25193.1
GFUI18_001325	uncharacterized LOC119640437, transcript variant X1	593.447	0.152025	0.155992	0.974567	0.329775	0.69973	0	529	488.898	701	549.734	484	518.392	538	679.439	600	559.626	522	514.139	702	611.597	552	695.746	714	723.449
GFUI18_001326	transmembrane protein 161B	1371.22	-0.0568934	0.111667	-0.50949	0.610409	0.854888	0	1475	1363.18	1647	1291.6	1231	1318.47	1295	1635.45	1636	1525.91	1379	1358.23	1462	1273.72	950	1197.39	1359	1376.99
GFUI18_001328	putative alpha-L-fucosidase	138.032	-0.0575713	0.434673	-0.132447	0.89463	0.966744	0	170	157.113	244	191.348	119	127.456	70	88.4028	175	163.224	183	180.244	230	200.381	63	79.4058	54	54.7147
GFUI18_001334	protein MTO1 homolog, mitochondrial, transcript variant X1	735.918	0.0759703	0.0829224	0.91616	0.359583	0.715275	0	762	704.235	893	700.303	641	686.548	608	767.842	882	822.65	750	738.706	826	719.628	623	785.235	689	698.119
GFUI18_001335	trypsin 5G1-like, transcript variant X1	54.5066	-1.34058	1.27617	-1.05047	0.293502	0.67813	0	105	97.0402	286	224.285	3	3.21317	3	3.78869	4	3.73084	56	55.1567	7	6.09854	4	5.04164	91	92.2043
GFUI18_001337	protein pigeon, transcript variant X4	974.029	0.170178	0.254947	0.667505	0.504449	0.80103	0	1232	1138.61	932	730.888	940	1006.79	607	766.579	826	770.418	1098	1081.47	1092	951.372	606	763.808	1536	1556.33
GFUI18_001339	protein real-time, transcript variant X1	2794	0.204302	0.145228	1.40677	0.159496	0.607989	0	3291	3041.52	3604	2826.31	1934	2071.42	1871	2362.88	3176	2962.29	3061	3014.91	2865	2496.05	2703	3406.89	2925	2963.71
GFUI18_001340	WD repeat-containing protein JIP5	763.604	-0.304338	0.292584	-1.04018	0.298259	0.68058	0	1033	954.691	1130	886.162	638	683.334	706	891.606	791	737.774	938	923.875	1048	913.039	424	534.413	343	347.539
GFUI18_001341	dynein assembly factor with WDR repeat domains 1	19.7352	-0.392065	0.325125	-1.20589	0.22786	0.645715	0	28	25.8774	31	24.3106	20	21.4211	15	18.9435	19	17.7215	15	14.7741	20	17.4244	15	18.9061	18	18.2382
GFUI18_001343	uncharacterized LOC119641038, transcript variant X1	7711.24	-0.0669463	0.121665	-0.550253	0.582146	0.843284	0	7715	7130.15	9740	7638.25	8763	9385.67	5930	7488.98	8784	8192.92	8759	8627.1	8215	7157.07	5653	7125.09	6569	6655.94
GFUI18_001344	biogenesis of lysosome-related organelles complex 1 subunit 1, transcript variant X2	1759.3	-0.00965125	0.139799	-0.0690364	0.944961	0.984251	0	1823	1684.8	2352	1844.47	1738	1861.5	1324	1672.08	2054	1915.79	1985	1955.11	2020	1759.86	1476	1860.36	1263	1279.72
GFUI18_001346	aquaporin-like	159.309	3.51252	1.87305	1.87529	0.0607525	0.511356	0	0	0	3	2.35264	2	2.14211	71	89.6657	1	0.93271	6	5.90965	536	466.974	84	105.874	750	759.926
GFUI18_001347	uncharacterized LOC119644778, transcript variant X2	539.657	0.0545516	0.163607	0.333431	0.738809	0.908637	0	501	463.02	734	575.613	465	498.041	456	575.881	641	597.867	572	563.386	550	479.171	535	674.319	424	429.611
GFUI18_001348	eukaryotic translation initiation factor 1A, X-chromosomal	9385.79	-0.0645624	0.102179	-0.631853	0.527483	0.813295	0	10276	9497	12223	9585.45	10152	10873.4	6748	8522.03	10431	9729.1	10195	10041.5	10276	8952.66	7360	9276.61	7890	7994.42
GFUI18_001349	putative uncharacterized protein DDB_G0282129	1203.6	0.0325015	0.130317	0.249403	0.803049	0.933544	0	1295	1196.83	1423	1115.94	1182	1265.99	931	1175.76	1541	1437.31	1281	1261.71	1310	1141.3	1018	1283.1	942	954.467
GFUI18_001353	uncharacterized LOC119638259	121.518	0.993977	0.494097	2.0117	0.0442511	0.481436	0	38	35.1193	66	51.7582	85	91.0398	108	136.393	79	73.6841	138	135.922	206	179.471	95	119.739	267	270.534
GFUI18_001354	26S proteasome regulatory subunit 7	4212.56	-0.286914	0.131051	-2.18933	0.0285728	0.427189	0	5869	5424.09	5317	4169.67	4572	4896.87	3355	4237.02	4199	3916.45	4414	4347.53	4847	4222.8	2628	3312.36	3342	3386.23
GFUI18_001355	serine protease inhibitor 27A-like	20.1591	0.462191	0.878216	0.526284	0.598691	0.849777	0	28	25.8774	15	11.7632	0	0	23	29.0466	26	24.2505	23	22.6537	24	20.9093	30	37.8123	9	9.11911
GFUI18_001356	E3 ubiquitin-protein ligase MARCHF5-like	484.862	-0.056352	0.120495	-0.467672	0.640019	0.86956	0	545	503.685	639	501.113	538	576.229	316	399.076	488	455.162	490	482.621	544	473.944	374	471.393	494	500.538
GFUI18_001357	sentrin-specific protease 8, transcript variant X2	548.322	0.390052	0.235776	1.65433	0.0980596	0.55715	0	509	470.414	532	417.202	495	530.173	359	453.38	444	414.123	503	495.426	907	790.197	427	538.195	815	825.786
GFUI18_001358	RNA-binding protein lark	3612.52	-0.0674033	0.113417	-0.594297	0.552314	0.826637	0	4230	3909.33	4818	3778.35	3805	4075.37	2425	3062.53	4005	3735.5	3641	3586.17	4488	3910.04	2554	3219.08	3194	3236.27
GFUI18_001359	coiled-coil domain-containing protein 47	6265.25	-0.152096	0.11793	-1.28972	0.197149	0.631273	0	7609	7032.18	7411	5811.81	6393	6847.27	5422	6847.43	6275	5852.76	7116	7008.84	7389	6437.45	4139	5216.83	5263	5332.65
GFUI18_001360	uncharacterized LOC119636806	81.5098	0.36387	0.320996	1.13356	0.256977	0.660196	0	71	65.6177	97	76.0688	53	56.766	65	82.0883	64	59.6934	82	80.7652	77	67.084	116	146.207	98	99.297
GFUI18_001362	mpv17-like protein 2	654.98	-0.0511946	0.129069	-0.396646	0.691628	0.889768	0	828	765.231	829	650.114	555	594.437	524	661.758	748	697.667	749	737.721	715	622.922	495	623.903	534	541.067
GFUI18_001363	ubiquitin-conjugating enzyme E2 E1, transcript variant X2	1089.25	0.275183	0.25326	1.08656	0.277231	0.67119	0	1017	939.904	1284	1006.93	967	1035.71	728	919.389	904	843.17	1003	987.896	1796	1564.71	647	815.485	1668	1690.08
GFUI18_001364	microtubule-actin cross-linking factor 1, transcript variant X22	44969.2	-0.00873487	0.212655	-0.0410753	0.967236	0.99087	0	56654	52359.2	60120	47147	38203	40917.6	31718	40056.6	49891	46533.8	42186	41550.7	44964	39173.5	52089	65653.5	30922	31331.2
GFUI18_001365	cadherin-23	961.845	1.93342	1.06433	1.81655	0.0692859	0.51958	0	407	376.146	989	775.588	172	184.222	129	162.914	226	210.792	218	214.717	3214	2800.1	122	153.77	3729	3778.35
GFUI18_001366	protein takeout	1135.7	5.95652	1.35732	4.38844	1.14e-05	0.00589699	1	28	25.8774	34	26.6633	37	39.6291	30	37.8869	15	13.9906	46	45.3073	1408	1226.68	501	631.465	8067	8173.76
GFUI18_001367	pregnancy zone protein, transcript variant X1	10845	0.182316	0.271103	0.672495	0.501269	0.79948	0	10773	9956.33	15653	12275.3	8801	9426.37	6889	8700.1	7225	6738.83	9845	9696.75	11822	10299.6	14727	18562	11794	11950.1
GFUI18_001369	RING finger protein 141-like, transcript variant X2	1115.54	-0.0561151	0.0970506	-0.578204	0.563126	0.832444	0	1174	1085	1574	1234.35	1157	1239.21	791	998.952	1254	1169.62	1120	1103.13	1311	1142.17	838	1056.22	998	1011.21
GFUI18_001371	probable RNA-binding protein 19	1377.16	-0.0964551	0.0819209	-1.17742	0.239029	0.64973	0	1423	1315.13	1718	1347.28	1366	1463.06	1262	1593.78	1464	1365.49	1379	1358.23	1589	1384.37	986	1242.76	1307	1324.3
GFUI18_001372	nuclear hormone receptor HR78, transcript variant X2	902.454	0.156978	0.129865	1.20878	0.226746	0.64549	0	864	798.502	958	751.277	764	818.288	814	1028	943	879.546	903	889.402	1117	973.153	701	883.547	1086	1100.37
GFUI18_001373	nuclear distribution protein nudE homolog	1497.1	0.335726	0.18211	1.84354	0.0652508	0.516512	0	1341	1239.34	1880	1474.32	1095	1172.81	1061	1339.93	1397	1303	1321	1301.11	1852	1613.5	1485	1871.71	2130	2158.19
GFUI18_001374	myoferlin	29.5161	-0.0657246	0.441136	-0.148989	0.881562	0.962552	0	23	21.2564	48	37.6423	39	41.7712	16	20.2064	34	31.7121	39	38.4127	37	32.2351	24	30.2498	12	12.1588
GFUI18_001375	uncharacterized LOC119633105, transcript variant X2	1721.78	0.127046	0.135952	0.934486	0.350053	0.709887	0	1928	1781.84	2120	1662.53	1421	1521.97	1254	1583.67	1637	1526.85	1514	1491.2	2055	1790.36	1683	2121.27	1990	2016.34
GFUI18_001376	uncharacterized LOC119635384	945.155	0.224943	0.16385	1.37286	0.169795	0.614796	0	1174	1085	1118	876.752	705	755.095	584	737.532	903	842.237	1068	1051.92	1024	892.13	886	1116.72	1134	1149.01
GFUI18_001377	homeobox protein H2.0	894.501	-0.225466	0.212722	-1.05991	0.289187	0.676789	0	970	896.467	889	697.167	1020	1092.48	955	1206.07	1006	938.306	996	981.002	894	778.871	689	868.422	584	591.729
GFUI18_001378	LIM homeobox transcription factor 1-beta	20.0346	-0.0125885	0.441075	-0.0285405	0.977231	0.993733	0	27	24.9532	21	16.4685	21	22.4922	13	16.4177	32	29.8467	10	9.84941	17	14.8107	20	25.2082	20	20.2647
GFUI18_001379	S-phase kinase-associated protein 1-like	19.8947	0.40406	0.408323	0.98956	0.322389	0.695739	0	24	22.1806	22	17.2527	13	13.9237	11	13.8919	29	27.0486	23	22.6537	31	27.0078	19	23.9478	11	11.1456
GFUI18_001380	protein Mpv17, transcript variant X1	22.44	0.496929	0.425726	1.16725	0.243109	0.651433	0	25	23.1048	14	10.979	21	22.4922	13	16.4177	16	14.9234	29	28.5633	23	20.0381	27	34.031	31	31.4103
GFUI18_001382	D-aminoacyl-tRNA deacylase, transcript variant X1	523.098	-0.0544803	0.0839907	-0.648647	0.516567	0.807145	0	610	563.757	654	512.876	487	521.605	426	537.994	584	544.703	497	489.516	547	476.557	410	516.768	537	544.107
GFUI18_001383	uncharacterized LOC119644289	8.22207	-0.827149	0.624651	-1.32418	0.185444	NA	0	16	14.7871	11	8.62636	7	7.4974	10	12.629	12	11.1925	3	2.95482	8	6.96976	5	6.30205	3	3.0397
GFUI18_001385	trafficking protein particle complex subunit 4	264.584	0.0606598	0.163146	0.371812	0.710033	0.896487	0	305	281.879	364	285.454	253	270.977	154	194.486	285	265.822	292	287.603	348	303.185	178	224.353	264	267.494
GFUI18_001386	uncharacterized LOC119631994	474.333	-0.177157	0.179604	-0.986375	0.323949	0.696463	0	510	471.338	675	529.345	508	544.097	383	483.69	487	454.23	595	586.04	557	485.27	265	334.008	376	380.976
GFUI18_001388	myb-like protein AA, transcript variant X6	23.476	0.70394	0.495716	1.42005	0.155594	0.606225	0	15	13.8629	29	22.7422	14	14.9948	14	17.6806	16	14.9234	20	19.6988	24	20.9093	26	32.7706	53	53.7014
GFUI18_001389	protein sarah, transcript variant X2	491.314	-0.157782	0.135882	-1.16116	0.245575	0.652232	0	604	558.212	760	596.003	441	472.336	362	457.169	585	545.635	504	496.41	496	432.125	347	437.362	421	426.572
GFUI18_001390	actin-binding LIM protein 3, transcript variant X5	6734.26	-0.0272379	0.128549	-0.211888	0.832195	0.942552	0	7178	6633.85	9299	7292.41	6144	6580.57	5315	6712.3	8319	7759.21	6861	6757.68	7631	6648.28	5679	7157.86	5000	5066.17
GFUI18_001391	39S ribosomal protein L23, mitochondrial	1019.91	-0.241809	0.12735	-1.89878	0.0575935	0.50868	0	1357	1254.13	1231	965.368	1112	1191.02	834	1053.26	1013	944.835	1072	1055.86	1195	1041.11	663	835.651	827	837.945
GFUI18_001392	histone-lysine N-methyltransferase 2D-like	984.398	0.385983	0.242928	1.58888	0.112088	0.573347	0	957	884.452	1089	854.01	656	702.613	731	923.178	826	770.418	755	743.631	1518	1322.51	902	1136.89	1502	1521.88
GFUI18_001393	uncharacterized LOC119643928, transcript variant X1	260.472	0.574846	0.332773	1.72744	0.0840887	0.544118	0	175	161.734	292	228.991	234	250.627	141	178.069	230	214.523	238	234.416	576	501.823	154	194.103	375	379.963
GFUI18_001394	proto-oncogene serine/threonine-protein kinase mos	45.3883	0.810961	0.592118	1.36959	0.170814	0.616025	0	21	19.408	73	57.2477	17	18.208	26	32.8353	45	41.9719	22	21.6687	75	65.3415	28	35.2915	115	116.522
GFUI18_001395	MICOS complex subunit MIC13 homolog QIL1	3426.24	-0.258343	0.167029	-1.5467	0.121936	0.581306	0	4414	4079.39	4665	3658.36	3625	3882.58	2739	3459.08	3688	3439.83	3859	3800.89	4133	3600.75	2005	2527.12	2357	2388.19
GFUI18_001396	poly(ADP-ribose) glycohydrolase, transcript variant X1	2379.7	0.208753	0.161053	1.29618	0.194915	0.631198	0	2279	2106.23	2599	2038.17	1932	2069.28	2017	2547.26	2471	2304.73	2286	2251.58	2314	2016	2388	3009.86	3034	3074.15
GFUI18_001397	MIEF1 upstream open reading frame protein	282.227	-0.21594	0.243557	-0.88661	0.375289	0.723431	0	323	298.514	421	330.154	321	343.809	199	251.317	318	296.602	364	358.519	331	288.374	143	180.239	190	192.515
GFUI18_001398	uncharacterized LOC119640639, transcript variant X2	52.2701	-0.404488	0.248798	-1.62577	0.104	0.560121	0	62	57.2999	68	53.3266	69	73.9029	46	58.0933	54	50.3663	48	47.2772	63	54.8869	34	42.8539	32	32.4235
GFUI18_001400	glycine-rich cell wall structural protein 1.8-like	1688.7	-0.46576	0.326122	-1.42818	0.153241	0.603904	0	1335	1233.8	4127	3236.45	1562	1672.99	1452	1833.73	809	754.562	1724	1698.04	1933	1684.07	1182	1489.8	1574	1594.83
GFUI18_001402	uncharacterized LOC119640441	436.966	0.281571	0.126107	2.2328	0.0255625	0.420764	0	460	425.129	532	417.202	315	337.383	300	378.869	528	492.471	487	479.666	452	393.792	410	516.768	485	491.419
GFUI18_001403	dynactin subunit 1	1674.13	0.214332	0.187563	1.14272	0.253155	0.657404	0	1804	1667.24	2064	1618.62	1154	1236	1288	1626.61	1577	1470.88	1364	1343.46	2054	1789.49	1613	2033.04	2252	2281.8
GFUI18_001404	protein arginine N-methyltransferase 7, transcript variant X2	1180.75	0.000893854	0.123683	0.00722697	0.994234	0.999193	0	1289	1191.28	1508	1182.6	1270	1360.24	782	987.586	1274	1188.27	1209	1190.79	1504	1310.32	794	1000.76	1199	1214.87
GFUI18_001406	aminopeptidase N-like	442.057	-0.34978	0.901777	-0.387878	0.698106	0.890933	0	1546	1428.8	146	114.495	400	428.423	29	36.624	656	611.858	724	713.098	62	54.0157	211	265.946	321	325.248
GFUI18_001407	uncharacterized LOC119644239	25.0355	-0.143014	0.492263	-0.290524	0.771415	0.922043	0	38	35.1193	37	29.0159	20	21.4211	16	20.2064	36	33.5776	33	32.5031	35	30.4927	11	13.8645	9	9.11911
GFUI18_001408	protein FRA10AC1, transcript variant X1	1540.66	0.0277172	0.0951596	0.291271	0.770844	0.921701	0	1615	1492.57	1876	1471.19	1532	1640.86	1180	1490.22	1615	1506.33	1475	1452.79	1647	1434.9	1447	1823.81	1533	1553.29
GFUI18_001410	elongation of very long chain fatty acids protein AAEL008004, transcript variant X3	1917.24	-0.377987	0.251753	-1.50142	0.133247	0.587697	0	2685	2481.46	3665	2874.15	1855	1986.81	1150	1452.33	2328	2171.35	1998	1967.91	1947	1696.27	896	1129.33	1476	1495.53
GFUI18_001411	ubiquitin-conjugating enzyme E2 C	2646.35	-0.0234376	0.0654804	-0.357932	0.720394	0.901991	0	2852	2635.8	3455	2709.46	2589	2772.97	2031	2564.94	2933	2735.64	2735	2693.81	3120	2718.21	1870	2356.97	2595	2629.34
GFUI18_001413	cilia- and flagella-associated protein 251-like	1046.46	-1.02739	0.796472	-1.28993	NA	NA	0	628	580.393	6093	4778.22	123	131.74	275	347.297	565	526.981	717	706.203	894	778.871	500	630.205	926	938.255
GFUI18_001415	probable serine hydrolase, transcript variant X1	2076.92	-0.197145	0.184418	-1.06901	0.285063	0.675082	0	2404	2221.76	3022	2369.9	2506	2684.07	1319	1665.76	2487	2319.65	2186	2153.08	2186	1904.49	1531	1929.69	1425	1443.86
GFUI18_001416	serine/threonine-protein phosphatase 1 regulatory subunit 10, transcript variant X2	8580.65	0.297551	0.173953	1.71053	0.0871686	0.546989	0	8557	7908.32	9715	7618.64	7488	8020.07	5463	6899.21	9436	8801.05	7132	7024.6	9082	7912.42	9644	12155.4	10744	10886.2
GFUI18_001417	pseudogene	14964.5	-0.175482	0.111418	-1.57499	0.11526	0.575566	0	15566	14386	22526	17665.2	13903	14890.9	13447	16982.2	15199	14176.3	15998	15757.1	14928	13005.6	12291	15491.7	12165	12326
GFUI18_001418	pre-mRNA-splicing factor SPF27	330.505	0.0589475	0.111791	0.5273	0.597985	0.849777	0	315	291.121	422	330.938	296	317.033	281	354.874	352	328.314	313	308.287	429	373.753	252	317.623	348	352.606
GFUI18_001419	protein Aster-B, transcript variant X1	2271.01	0.0902867	0.143993	0.62702	0.530646	0.814275	0	2326	2149.67	2890	2266.38	2183	2338.12	1595	2014.32	2096	1954.96	1928	1898.97	2902	2528.28	1932	2435.11	2816	2853.27
GFUI18_001420	28S ribosomal protein S9, mitochondrial, transcript variant X1	2326.4	-0.148944	0.131514	-1.13253	0.25741	0.660196	0	2625	2426.01	3098	2429.5	2363	2530.91	1945	2456.34	2551	2379.34	2695	2654.42	2590	2256.46	1668	2102.36	1680	1702.23
GFUI18_001421	lymphokine-activated killer T-cell-originated protein kinase	46.3427	1.60502	0.903658	1.77613	0.0757107	0.526432	0	16	14.7871	18	14.1159	12	12.8527	36	45.4643	13	12.1252	13	12.8042	146	127.198	14	17.6457	158	160.091
GFUI18_001422	puromycin-sensitive aminopeptidase, transcript variant X1	5914.38	0.0269901	0.117791	0.229136	0.818763	0.937619	0	6094	5632.03	7771	6094.13	5144	5509.52	4889	6174.31	6534	6094.33	5845	5756.98	6191	5393.72	5834	7353.23	5153	5221.2
GFUI18_001424	sterol O-acyltransferase 1	3909.18	-0.425375	0.304534	-1.39681	0.162471	0.607989	0	5198	4803.95	5832	4573.54	4306	4611.97	3352	4233.23	5006	4669.15	4167	4104.25	4890	4260.27	1242	1565.43	2330	2360.84
GFUI18_001425	uncharacterized LOC119641826, transcript variant X1	489.286	0.022191	0.19379	0.114511	0.908833	0.973172	0	557	514.775	695	545.029	420	449.844	341	430.648	671	625.848	372	366.398	596	519.247	313	394.508	550	557.279
GFUI18_001427	STE20-like serine/threonine-protein kinase, transcript variant X2	3281.04	0.16508	0.15937	1.03583	0.300283	0.681784	0	3482	3218.04	3567	2797.29	2513	2691.57	2842	3589.15	3413	3183.34	2706	2665.25	3850	3354.2	3327	4193.38	3787	3837.12
GFUI18_001429	uncharacterized LOC119637796, transcript variant X1	1920.57	0.318484	0.154532	2.06096	0.0393069	0.468529	0	1821	1682.95	2272	1781.74	1551	1661.21	1290	1629.14	1967	1834.64	1690	1664.55	2761	2405.44	1558	1963.72	2627	2661.77
GFUI18_001433	glycerol kinase-like, transcript variant X3	980.15	-0.193948	0.0996404	-1.94648	0.0515968	0.495722	0	1087	1004.6	1363	1068.88	1087	1164.24	774	977.483	930	867.42	859	846.065	1123	978.38	698	879.766	1021	1034.51
GFUI18_001434	uncharacterized LOC119642735	2700.86	-0.0979261	0.11963	-0.818574	0.413029	0.746191	0	3107	2871.47	3543	2778.47	2591	2775.11	2205	2784.69	2727	2543.5	2782	2740.11	2559	2229.45	2562	3229.17	2325	2355.77
GFUI18_001435	uncharacterized LOC119636284	1706.18	-0.160236	0.105283	-1.52195	0.128021	0.584634	0	1936	1789.24	2161	1694.69	1828	1957.89	1429	1804.68	1675	1562.29	1608	1583.79	1583	1379.14	1472	1855.32	1706	1728.58
GFUI18_001437	zinc finger protein 135, transcript variant X3	2638.17	0.189814	0.146206	1.29826	0.194197	0.631198	0	2897	2677.39	3154	2473.41	2290	2452.72	1729	2183.55	2682	2501.53	2222	2188.54	3523	3069.31	2210	2785.5	3367	3411.56
GFUI18_001438	uncharacterized LOC119632587	369.009	0.0116604	0.220656	0.0528446	0.957856	0.987655	0	382	353.042	452	354.465	318	340.596	334	421.808	327	304.996	541	532.853	438	381.594	293	369.3	259	262.428
GFUI18_001439	putative phosphatidate phosphatase	26.271	-0.253825	0.429972	-0.590329	0.55497	0.828095	0	32	29.5742	47	36.8581	24	25.7054	18	22.7322	38	35.443	23	22.6537	21	18.2956	27	34.031	11	11.1456
GFUI18_001440	protein mothers against dpp, transcript variant X2	961.869	0.186366	0.117997	1.57941	0.114241	0.575558	0	1121	1036.02	1086	851.657	751	804.364	697	880.24	1134	1057.69	922	908.116	1047	912.168	868	1094.04	1098	1112.53
GFUI18_001441	male accessory gland serine protease inhibitor-like	729.553	0.0779463	0.350019	0.222692	0.823776	0.939991	0	765	707.007	747	585.808	947	1014.29	415	524.102	524	488.74	823	810.607	1484	1292.89	560	705.829	431	436.704
GFUI18_001444	transketolase-like	344.682	-0.290359	0.669866	-0.433458	0.664682	0.877785	0	60	55.4516	415	325.449	433	463.768	546	689.542	113	105.396	362	356.549	151	131.554	339	427.279	540	547.147
GFUI18_001445	uncharacterized LOC119638998	31.4219	-0.131802	0.638727	-0.206351	0.836517	0.943898	0	46	42.5129	25	19.6054	15	16.0659	43	54.3046	61	56.8953	46	45.3073	14	12.1971	10	12.6041	23	23.3044
GFUI18_001446	phenoloxidase-activating factor 3-like	159.245	-1.54768	1.17172	-1.32087	0.186545	0.628793	0	389	359.511	795	623.45	16	17.1369	3	3.78869	149	138.974	220	216.687	14	12.1971	15	18.9061	42	42.5558
GFUI18_001447	probable serine hydrolase	1792.5	-0.0956161	0.186428	-0.512884	0.608032	0.854396	0	1702	1572.98	2010	1576.27	1514	1621.58	2111	2665.98	1858	1732.98	1697	1671.45	1790	1559.48	1398	1762.05	1944	1969.73
GFUI18_001448	tRNA modification GTPase GTPBP3, mitochondrial	602.284	0.0788071	0.19111	0.412366	0.680072	0.884713	0	707	653.404	598	468.96	474	507.681	560	707.223	782	729.379	715	704.233	589	513.149	507	639.027	491	497.498
GFUI18_001450	uncharacterized LOC119640987	173.667	0.210712	0.239035	0.881511	0.378041	0.72518	0	155	143.25	196	153.706	153	163.872	141	178.069	231	215.456	222	218.657	170	148.107	178	224.353	116	117.535
GFUI18_001451	V-type proton ATPase subunit F 1	5276.36	-0.110859	0.20196	-0.548916	0.583063	0.843284	0	7067	6531.27	6962	5459.7	4862	5207.48	3810	4811.64	6835	6375.07	6396	6299.68	5890	5131.49	3221	4059.78	3564	3611.17
GFUI18_001452	ankyrin-1	838.503	-0.0761749	0.0866636	-0.878973	0.379416	0.725814	0	859	793.881	1222	958.31	809	866.485	659	832.249	890	830.112	786	774.164	923	804.136	636	801.62	874	885.567
GFUI18_001454	putative GPI-anchored protein pfl2, transcript variant X1	935.985	0.22565	0.154931	1.45645	0.145267	0.600646	0	875	808.668	1051	824.209	827	885.764	716	904.235	940	876.747	830	817.501	1216	1059.4	746	940.265	1290	1307.07
GFUI18_001455	mitochondrial import inner membrane translocase subunit TIM50-C-like	1305.93	-0.135231	0.119444	-1.13217	0.257562	0.660196	0	1584	1463.92	1729	1355.91	1327	1421.29	995	1256.58	1437	1340.3	1392	1371.04	1590	1385.24	889	1120.5	1025	1038.57
GFUI18_001456	RNA-binding protein squid	6135.82	0.0862827	0.0865453	0.996966	0.318781	0.692466	0	6843	6324.25	6990	5481.66	5891	6309.6	4445	5613.58	6499	6061.68	5909	5820.02	6878	5992.25	5425	6837.72	6693	6781.58
GFUI18_001458	very low-density lipoprotein receptor-like, transcript variant X4	15277.3	-0.0553914	0.206057	-0.268816	0.788071	0.928997	0	18721	17301.8	15594	12229	16628	17809.5	11938	15076.5	18726	17465.9	19788	19490	16587	14450.9	8129	10245.9	13251	13426.4
GFUI18_001459	uncharacterized LOC119632288	93.3415	0.0357746	0.453445	0.078895	0.937116	0.981897	0	67	61.9209	134	105.085	142	152.09	39	49.253	113	105.396	113	111.298	164	142.88	52	65.5413	46	46.6088
GFUI18_001460	nuclear cap-binding protein subunit 1, transcript variant X2	1647.05	-0.00193087	0.0943658	-0.0204615	0.983675	0.994998	0	1808	1670.94	2063	1617.83	1513	1620.51	1333	1683.44	1673	1560.42	1428	1406.5	1929	1680.58	1371	1728.02	1831	1855.23
GFUI18_001461	SH2B adapter protein 2	1847.06	0.184357	0.126837	1.4535	0.146086	0.601032	0	1726	1595.16	1940	1521.38	1608	1722.26	1610	2033.26	2229	2079.01	1815	1787.67	2444	2129.26	1322	1666.26	2062	2089.29
GFUI18_001462	AF4/FMR2 family member lilli, transcript variant X2	5575.05	0.0721906	0.0621399	1.16174	0.24534	0.652232	0	6031	5573.8	6519	5112.29	5231	5602.7	4270	5392.57	6192	5775.34	5605	5520.6	6477	5642.89	4904	6181.05	5304	5374.2
GFUI18_001463	collagen alpha-1(IV) chain-like	128.015	-0.772659	0.518709	-1.48958	0.136335	0.590348	0	109	100.737	306	239.97	142	152.09	137	173.017	147	137.108	88	86.6748	210	182.956	35	44.1143	35	35.4632
GFUI18_001464	acidic leucine-rich nuclear phosphoprotein 32-related protein 1, transcript variant X1	47.6986	1.89757	0.708921	2.6767	0.00743522	0.277863	0	22	20.3322	30	23.5264	4	4.28423	22	27.7837	27	25.1832	23	22.6537	153	133.297	45	56.7184	114	115.509
GFUI18_001465	cleft lip and palate transmembrane protein 1 homolog	6547.41	-0.00160549	0.0795137	-0.0201914	0.983891	0.994998	0	7109	6570.08	7875	6175.69	5998	6424.2	5572	7036.86	7028	6555.09	6521	6422.8	6693	5831.08	5334	6723.02	7094	7187.89
GFUI18_001466	integrator complex subunit 7	776.645	0.0479445	0.102096	0.469602	0.638639	0.868738	0	814	752.293	998	782.646	704	754.024	602	760.264	783	730.312	718	707.188	938	817.205	602	758.766	915	927.11
GFUI18_001467	glutamate synthase [NADH], amyloplastic	18241	0.546832	0.256663	2.13055	0.0331264	0.449153	0	14653	13542.2	25958	20356.6	12376	13255.4	8658	10934.2	24287	22652.7	22883	22538.4	17867	15566.1	23884	30103.6	15021	15219.8
GFUI18_001468	uncharacterized LOC119639749, transcript variant X1	140.065	-0.231169	0.166258	-1.39043	0.164399	0.609103	0	146	134.932	197	154.49	145	155.303	132	166.702	151	140.839	117	115.238	176	153.335	105	132.343	106	107.403
GFUI18_001469	transcription factor grauzone-like	377.34	0.166148	0.150809	1.10171	0.270586	0.667425	0	360	332.709	368	288.591	366	392.007	318	401.601	421	392.671	341	335.865	429	373.753	350	441.143	432	437.717
GFUI18_001470	39S ribosomal protein L11, mitochondrial	743.17	-0.201872	0.19139	-1.05476	0.291533	0.677298	0	879	812.365	864	677.561	865	926.464	626	790.574	730	680.878	888	874.628	924	805.007	387	487.778	625	633.272
GFUI18_001471	PC4 and SFRS1-interacting protein, transcript variant X3	1524.87	-0.0900407	0.0720599	-1.24953	0.211473	0.637502	0	1664	1537.86	1944	1524.51	1529	1637.65	1280	1616.51	1630	1520.32	1534	1510.9	1793	1562.1	1042	1313.35	1481	1500.6
GFUI18_001472	tyrosine--tRNA ligase, cytoplasmic	3257.45	0.0514632	0.113444	0.453643	0.650086	0.8722	0	3373	3117.3	3646	2859.25	2862	3065.36	2955	3731.86	3525	3287.8	3341	3290.69	3250	2831.47	2747	3462.34	3623	3670.95
GFUI18_001473	putative serine protease F56F10.1, transcript variant X2	1927	0.10562	0.19918	0.530277	0.59592	0.848845	0	2150	1987.01	2483	1947.2	1092	1169.59	1815	2292.16	1892	1764.69	2357	2321.51	2263	1971.57	1662	2094.8	1771	1794.44
GFUI18_001474	cytochrome c oxidase assembly factor 6 homolog	520.34	-0.147807	0.143231	-1.03195	0.302096	0.682318	0	578	534.183	661	518.366	602	644.776	399	503.896	567	528.847	608	598.844	554	482.656	353	444.924	421	426.572
GFUI18_001476	polymerase delta-interacting protein 2	877.4	-0.170821	0.112225	-1.52214	0.127975	0.584634	0	1062	981.492	1183	927.726	873	935.033	712	899.183	891	831.045	942	927.815	1024	892.13	527	664.236	827	837.945
GFUI18_001477	inner centromere protein-like	25.6731	-0.431964	0.527054	-0.819581	0.412455	0.746084	0	33	30.4984	24	18.8211	33	35.3449	28	35.3611	33	30.7794	24	23.6386	23	20.0381	25	31.5102	5	5.06617
GFUI18_001479	L-threonine 3-dehydrogenase, mitochondrial	4086.93	-0.601217	0.557849	-1.07774	0.281149	0.672019	0	4254	3931.51	8538	6695.62	3803	4073.23	4328	5465.82	4155	3875.41	6469	6371.59	5230	4556.48	902	1136.89	667	675.827
GFUI18_001480	akirin, transcript variant X2	1421.76	0.18161	0.16538	1.09814	0.272145	0.667425	0	1329	1228.25	1499	1175.54	1283	1374.17	1201	1516.74	1516	1413.99	1295	1275.5	1891	1647.48	979	1233.94	1905	1930.21
GFUI18_001483	uncharacterized LOC119641413, transcript variant X2	3263.47	-0.560307	0.226687	-2.47172	0.0134464	0.348538	0	4773	4411.17	4785	3752.47	4790	5130.36	2060	2601.57	2709	2526.71	3654	3598.98	2465	2147.56	1912	2409.9	2756	2792.47
GFUI18_001484	mpv17-like protein 2	823.913	-0.0571232	0.135167	-0.422613	0.672578	0.881362	0	829	766.156	921	722.261	782	837.567	827	1044.42	902	841.304	801	788.938	814	709.173	681	858.339	836	847.064
GFUI18_001485	uncharacterized LOC119637347	2659.78	0.041606	0.361693	0.115031	0.90842	0.973006	0	3473	3209.72	2181	1710.37	1608	1722.26	3030	3826.58	2141	1996.93	3536	3482.75	1817	1583.01	3344	4214.81	2163	2191.63
GFUI18_001486	uncharacterized LOC119644575	17.9702	-1.34654	1.02137	-1.31837	0.187379	0.629023	0	38	35.1193	39	30.5844	26	27.8475	12	15.1548	7	6.52897	8	7.87953	42	36.5912	0	0	2	2.02647
GFUI18_001488	uncharacterized LOC119639512, transcript variant X1	300.178	-0.00205384	0.223633	-0.00918397	0.992672	0.998344	0	259	239.366	376	294.865	354	379.154	228	287.941	379	353.497	226	222.597	323	281.404	309	389.466	250	253.309
GFUI18_001489	probable dolichyl pyrophosphate Man9GlcNAc2 alpha-1,3-glucosyltransferase, transcript variant X3	3721.87	-0.046397	0.129422	-0.358495	0.719973	0.901946	0	4576	4229.1	3900	3058.44	3457	3702.64	3298	4165.04	3984	3715.92	3767	3710.27	3590	3127.68	2890	3642.58	4091	4145.14
GFUI18_001490	sodium/nucleoside cotransporter 2, transcript variant X1	12408.8	-0.116451	0.0968642	-1.20221	0.229283	0.646566	0	12507	11558.9	17455	13688.5	12222	13090.5	10716	13533.2	14817	13820	12408	12221.2	13170	11474	9112	11484.8	10667	10808.2
GFUI18_001491	low density lipoprotein receptor adapter protein 1-like, transcript variant X2	1965.04	0.272665	0.150473	1.81206	0.0699777	0.520662	0	2094	1935.26	1989	1559.8	1584	1696.55	1468	1853.93	2347	2189.07	2320	2285.06	1754	1528.12	1857	2340.58	2267	2297
GFUI18_001492	neurofibromin, transcript variant X2	929.273	0.200171	0.285988	0.699929	0.483972	0.790209	0	802	741.202	1032	809.309	707	757.237	891	1125.24	860	802.131	641	631.347	867	755.348	1184	1492.32	1233	1249.32
GFUI18_001493	small nucleolar RNA U3	27.7619	-0.0266465	0.724212	-0.0367937	0.970649	0.992085	0	22	20.3322	7	5.4895	14	14.9948	57	71.9852	29	27.0486	14	13.7892	37	32.2351	17	21.427	42	42.5558
GFUI18_001494	pseudogene	41.4298	-0.109237	0.269043	-0.40602	0.684728	0.886729	0	52	48.058	48	37.6423	37	39.6291	38	47.9901	43	40.1065	55	54.1718	46	40.0761	26	32.7706	32	32.4235
GFUI18_001495	aquaporin-like	1547.16	0.0163699	0.309427	0.0529038	0.957809	0.987655	0	1956	1807.72	2185	1713.51	1561	1671.92	757	956.013	1670	1557.63	2493	2455.46	1790	1559.48	1078	1358.72	833	844.024
GFUI18_001496	actin-related protein 2/3 complex subunit 4	921.264	-0.101647	0.27886	-0.364508	0.715479	0.898458	0	999	923.268	918	719.909	1182	1265.99	730	921.915	1045	974.682	1237	1218.37	1207	1051.56	405	510.466	696	705.211
GFUI18_001497	AT-rich binding protein	170.595	-0.0177854	0.157686	-0.11279	0.910197	0.973678	0	171	158.037	208	163.117	151	161.73	163	205.852	204	190.273	193	190.094	172	149.85	120	151.249	163	165.157
GFUI18_001498	dolichol-phosphate mannosyltransferase subunit 1, transcript variant X1	2679.54	-0.0989922	0.0884168	-1.11961	0.26288	0.663178	0	3353	3098.82	3276	2569.09	2631	2817.95	2093	2643.24	2926	2729.11	2837	2794.28	3022	2632.83	1945	2451.5	2348	2379.07
GFUI18_001499	uncharacterized LOC119638978, transcript variant X2	459.049	-0.602574	2.20495	-0.273283	0.784636	0.927522	0	1510	1395.53	1110	870.478	0	0	0	0	1268	1182.68	577	568.311	27	23.5229	3	3.78123	86	87.1382
GFUI18_001500	ubiquitin carboxyl-terminal hydrolase 36, transcript variant X2	1863.46	0.151423	0.144814	1.04563	0.295731	0.67933	0	2091	1932.49	2314	1814.67	1547	1656.93	1280	1616.51	1935	1804.79	1531	1507.95	2269	1976.8	1651	2080.94	2349	2380.09
GFUI18_001501	dnaJ homolog subfamily B member 6, transcript variant X1	2310.28	0.115367	0.137407	0.839601	0.401132	0.739414	0	2327	2150.6	3013	2362.84	2039	2183.89	1691	2135.56	2236	2085.54	2137	2104.82	3249	2830.59	1661	2093.54	2808	2845.16
GFUI18_001502	ubiquitin-fold modifier-conjugating enzyme 1	2012.81	-0.00138517	0.0887544	-0.0156068	0.987548	0.996679	0	2207	2039.69	2273	1782.52	1913	2048.93	1731	2186.08	2052	1913.92	2158	2125.5	2102	1831.3	1675	2111.19	2049	2076.12
GFUI18_001503	biogenesis of lysosome-related organelles complex 1 subunit 6	321.207	0.0149855	0.111201	0.13476	0.892802	0.966586	0	351	324.392	422	330.938	323	345.951	217	274.049	348	324.583	342	336.85	369	321.48	272	342.831	286	289.785
GFUI18_001504	pseudogene	320.502	0.336256	0.201736	1.66681	0.0955528	0.555117	0	249	230.124	349	273.691	235	251.698	288	363.714	325	303.131	321	316.166	345	300.571	350	441.143	399	404.281
GFUI18_001505	zinc finger protein 664	273.992	0.365971	0.290688	1.25898	0.208037	0.634225	0	253	233.821	334	261.928	236	252.769	155	195.749	226	210.792	205	201.913	473	412.087	204	257.123	434	439.744
GFUI18_001506	uncharacterized LOC119635494	311.143	-0.121998	0.139124	-0.876901	0.38054	0.726692	0	342	316.074	425	333.291	286	306.322	275	347.297	349	325.516	324	319.121	329	286.631	265	334.008	229	232.031
GFUI18_001507	microtubule-associated protein RP/EB family member 1-like, transcript variant X2	82.4	-0.0496944	0.19926	-0.249395	0.803055	0.933544	0	86	79.4806	99	77.6372	94	100.679	62	78.2996	86	80.2131	74	72.8857	84	73.1825	61	76.885	101	102.337
GFUI18_001508	probable serine/threonine-protein kinase dyrk2, transcript variant X1	309.768	-2.28643	1.03149	-2.21662	0.0266492	0.421991	0	502	463.945	1797	1409.23	309	330.957	12	15.1548	150	139.906	328	323.061	28	24.3942	9	11.3437	69	69.9132
GFUI18_001509	zinc finger protein 860-like, transcript variant X1	650.299	0.301326	0.165884	1.81648	0.0692965	0.51958	0	608	561.909	720	564.634	513	549.452	497	627.66	669	623.983	544	535.808	794	691.749	649	818.006	868	879.488
GFUI18_001510	probable tRNA(His) guanylyltransferase	434.309	0.0300075	0.119354	0.251415	0.801493	0.933049	0	460	425.129	500	392.107	445	476.62	337	425.596	523	487.807	476	468.832	488	425.155	291	366.779	435	440.757
GFUI18_001511	serine/threonine-protein kinase polo	303.455	2.34439	0.741035	3.16367	0.00155794	0.134119	0	69	63.7693	82	64.3056	131	140.308	82	103.558	157	146.435	74	72.8857	833	725.726	142	178.978	1219	1235.13
GFUI18_001512	cytosolic endo-beta-N-acetylglucosaminidase-like	2136.39	-0.0890684	0.151284	-0.588749	0.55603	0.828265	0	2829	2614.54	2338	1833.49	2323	2488.07	1507	1903.19	2389	2228.24	2342	2306.73	2226	1939.34	1721	2169.16	1722	1744.79
GFUI18_001513	max-binding protein MNT-like	123.613	0.142951	0.221609	0.645057	0.51889	0.808214	0	96	88.7225	130	101.948	125	133.882	114	143.97	158	147.368	126	124.103	114	99.3191	101	127.301	144	145.906
GFUI18_001515	immunoglobulin domain-containing protein oig-4	27.4326	2.42711	1.17224	2.07048	0.0384073	0.466254	0	4	3.69677	5	3.92107	3	3.21317	17	21.4693	2	1.86542	2	1.96988	115	100.19	21	26.4686	83	84.0985
GFUI18_001516	uncharacterized LOC119635487, transcript variant X1	94.7576	0.0263334	0.327568	0.0803907	0.935927	0.981648	0	93	85.9499	169	132.532	57	61.0502	75	94.7173	131	122.185	87	85.6899	80	69.6976	104	131.083	69	69.9132
GFUI18_001517	serine protease HTRA2, mitochondrial	1063.97	-0.103327	0.135373	-0.763276	0.445299	0.769623	0	1208	1116.42	1317	1032.81	1004	1075.34	953	1203.54	1260	1175.21	1141	1123.82	1288	1122.13	717	903.713	812	822.746
GFUI18_001518	arginine/serine-rich coiled-coil protein 2	1088.74	0.00297941	0.0840171	0.0354619	0.971711	0.992388	0	1086	1003.67	1391	1090.84	983	1052.85	953	1203.54	1063	991.471	1119	1102.15	1237	1077.7	913	1150.75	1111	1125.7
GFUI18_001520	uncharacterized LOC119638828	324.802	-0.277045	0.198823	-1.39342	0.163492	0.608442	0	413	381.692	450	352.896	373	399.504	242	305.621	314	292.871	358	352.609	429	373.753	173	218.051	243	246.216
GFUI18_001523	uncharacterized LOC119631706	280.723	-0.641154	0.202614	-3.16441	0.001554	0.134119	0	389	359.511	537	421.123	209	223.851	315	397.813	244	227.581	210	206.838	283	246.555	174	219.311	221	223.925
GFUI18_001524	transcriptional regulator ATRX-like, transcript variant X2	2358.67	0.165577	0.122119	1.35587	0.17514	0.619308	0	2341	2163.53	2926	2294.61	2085	2233.15	1698	2144.4	2436	2272.08	2057	2026.02	2755	2400.21	2253	2839.7	2817	2854.28
GFUI18_001526	uncharacterized LOC119635264, transcript variant X4	2345.32	-0.189964	0.137773	-1.37882	0.167949	0.614445	0	2744	2535.98	3837	3009.03	2163	2316.7	1748	2207.54	2670	2490.34	2419	2382.57	2324	2024.72	1832	2309.07	1808	1831.93
GFUI18_001527	uncharacterized LOC119633924	2298	-0.505154	0.457569	-1.104	0.269594	0.667017	0	4562	4216.17	3689	2892.97	1056	1131.04	2182	2755.64	1392	1298.33	1485	1462.64	1924	1676.23	3273	4125.32	1109	1123.68
GFUI18_001528	TIP41-like protein	491.736	-0.0684315	0.0987559	-0.692936	0.48835	0.791799	0	521	481.504	701	549.734	472	505.539	382	482.427	506	471.951	486	478.682	620	540.157	343	432.32	477	483.313
GFUI18_001529	myc protein, transcript variant X2	4731.14	0.133525	0.171458	0.778762	0.43612	0.763301	0	4476	4136.69	5277	4138.3	4157	4452.38	4141	5229.66	5649	5268.88	3897	3838.32	4854	4228.9	5168	6513.79	4711	4773.35
GFUI18_001530	vacuolar protein sorting-associated protein 4B, transcript variant X1	2318.77	-0.00339763	0.0547436	-0.0620644	0.950512	0.986249	0	2462	2275.36	2901	2275.01	2107	2256.72	1965	2481.59	2506	2337.37	2299	2264.38	2581	2248.62	1931	2433.85	2266	2295.99
GFUI18_001531	enolase-phosphatase E1-like	12649.7	-0.414751	0.34135	-1.21503	0.224354	0.644221	0	16660	15397	19489	15283.6	10052	10766.3	13705	17308	13010	12134.6	16944	16688.8	14950	13024.7	7090	8936.3	4252	4308.27
GFUI18_001532	protein unzipped, transcript variant X1	295.438	0.210493	0.682972	0.308202	0.757928	0.917736	0	161	148.795	866	679.13	96	102.821	123	155.336	125	116.589	114	112.283	331	288.374	524	660.454	390	395.161
GFUI18_001534	lysM and putative peptidoglycan-binding domain-containing protein 1, transcript variant X1	3236.89	0.339997	0.376963	0.901939	0.367089	0.719668	0	2096	1937.11	2795	2191.88	2191	2346.69	3806	4806.59	3353	3127.38	2344	2308.7	2480	2160.63	4768	6009.63	4188	4243.43
GFUI18_001535	phosrestin-2	259.131	-0.881757	0.567938	-1.55256	0.120529	0.579722	0	513	474.111	648	508.171	200	214.211	152	191.96	119	110.992	181	178.274	140	121.971	367	462.57	69	69.9132
GFUI18_001536	uncharacterized LOC119634332	498.758	0.158113	0.217275	0.727712	0.46679	0.781917	0	486	449.158	492	385.833	370	396.291	510	644.078	669	623.983	452	445.193	465	405.117	489	616.34	516	522.829
GFUI18_001537	transmembrane protein 267, transcript variant X4	1705.75	-0.321607	0.0897977	-3.58146	0.000341679	0.0617699	1	2233	2063.72	2302	1805.26	1852	1983.6	1445	1824.89	1691	1577.21	1642	1617.27	1893	1649.22	1060	1336.03	1475	1494.52
GFUI18_001539	tyrosine-protein kinase transmembrane receptor Ror2, transcript variant X2	725.953	0.209027	0.0949642	2.20111	0.0277281	0.425143	0	692	639.541	869	681.482	691	740.1	483	609.979	735	685.542	828	815.531	918	799.78	624	786.495	765	775.124
GFUI18_001540	U3 small nucleolar RNA-associated protein 6 homolog	1833.6	-0.054909	0.0805483	-0.681691	0.495435	0.796027	0	2073	1915.85	2180	1709.59	1756	1880.78	1574	1987.8	1818	1695.67	1833	1805.4	2223	1936.72	1324	1668.78	1877	1901.84
GFUI18_001542	mitochondrial chaperone BCS1	2900.39	-0.173213	0.131384	-1.31837	0.18738	0.629023	0	3734	3450.93	3206	2514.19	3149	3372.76	2410	3043.58	3020	2816.78	3252	3203.03	3173	2764.38	1961	2471.66	2434	2466.21
GFUI18_001543	pseudogene	500.708	0.281356	0.572	0.491881	0.622803	0.859594	0	641	592.407	562	440.729	249	266.693	387	488.741	742	692.071	749	737.721	353	307.541	716	902.453	77	78.0191
GFUI18_001546	probable Ufm1-specific protease 2	2975.57	-0.0418453	0.11111	-0.37661	0.706463	0.895211	0	2960	2735.61	3884	3045.89	2819	3019.31	2607	3292.37	2887	2692.73	2912	2868.15	2978	2594.49	2764	3483.77	3008	3047.81
GFUI18_001547	uncharacterized LOC119633535	22633.3	-0.443988	0.323131	-1.37402	0.169436	0.614796	0	35922	33198.8	32542	25519.9	19507	20893.1	21019	26544.8	16708	15583.7	27548	27133.2	35404	30844.7	10021	12630.6	11203	11351.3
GFUI18_001548	probable cytochrome P450 6a14, transcript variant X2	3804.83	-0.223052	0.199471	-1.11822	0.263474	0.66351	0	4681	4326.15	5555	4356.31	3988	4271.38	2836	3581.58	5408	5044.1	3900	3841.27	3754	3270.56	2339	2948.1	2570	2604.01
GFUI18_001549	uncharacterized LOC119641063	1277.09	-0.679096	0.600006	-1.13182	0.257712	0.660196	0	1722	1591.46	2489	1951.91	1214	1300.26	1276	1611.46	1425	1329.11	1712	1686.22	1831	1595.2	187	235.697	190	192.515
GFUI18_001550	pseudogene	7.5938	0.887176	0.982275	0.903185	0.366428	NA	0	9	8.31773	7	5.4895	4	4.28423	2	2.52579	24	22.385	11	10.8344	12	10.4546	0	0	4	4.05294
GFUI18_001551	protein CASC3	1105.93	0.290973	0.190006	1.53139	0.125673	0.583659	0	997	921.42	1177	923.02	867	928.606	921	1163.13	1144	1067.02	896	882.507	1467	1278.08	919	1158.32	1610	1631.31
GFUI18_001552	stAR-related lipid transfer protein 7, mitochondrial	1135.29	-0.185441	0.140742	-1.31759	0.187641	0.629023	0	1481	1368.73	1481	1161.42	1124	1203.87	898	1134.08	1178	1098.73	1284	1264.66	1360	1184.86	741	933.963	856	867.329
GFUI18_001553	UDP-glycosyltransferase UGT5	1846.36	0.241974	0.167673	1.44313	0.148985	0.602549	0	1767	1633.05	2119	1661.75	1576	1687.99	1363	1721.33	2009	1873.81	1518	1495.14	1942	1691.91	1996	2515.78	2306	2336.52
GFUI18_001555	uncharacterized LOC119635579	237.512	-0.00203138	0.173595	-0.0117018	0.990664	0.997839	0	253	233.821	313	245.459	269	288.114	145	183.12	248	231.312	237	233.431	281	244.813	157	197.884	276	279.653
GFUI18_001556	pseudogene	103.658	-0.0746756	0.737398	-0.101269	0.919337	0.976118	0	17	15.7113	126	98.811	137	146.735	131	165.44	20	18.6542	112	110.313	65	56.6293	92	115.958	202	204.673
GFUI18_001557	equilibrative nucleoside transporter 1-like, transcript variant X1	1976.45	-0.387048	0.261134	-1.48218	0.138292	0.592572	0	3042	2811.39	2799	2195.02	1896	2030.72	1630	2058.52	2263	2110.72	2034	2003.37	2582	2249.49	760	957.911	1353	1370.91
GFUI18_001559	J domain-containing protein DDB_G0295729	180.589	-0.0210097	0.241891	-0.0868563	0.930786	0.979113	0	180	166.355	276	216.443	175	187.435	125	157.862	139	129.647	165	162.515	267	232.616	113	142.426	227	230.004
GFUI18_001560	RING-box protein 1A-like	46.2414	-0.06745	0.272888	-0.247171	0.804776	0.934115	0	55	50.8306	66	51.7582	46	49.2686	29	36.624	44	41.0392	48	47.2772	42	36.5912	51	64.2809	38	38.5029
GFUI18_001561	E3 ubiquitin-protein ligase lubel-like, transcript variant X1	1338.59	-0.327136	0.141016	-2.31985	0.0203491	0.396578	0	1563	1444.51	2150	1686.06	1354	1450.21	1150	1452.33	1502	1400.93	1319	1299.14	1205	1049.82	1040	1310.83	941	953.454
GFUI18_001563	ATP synthase membrane subunit DAPIT, mitochondrial	8114.6	-0.1932	0.208916	-0.924772	0.355085	0.71143	0	9312	8606.08	11026	8646.75	8660	9275.35	6620	8360.38	9094	8482.06	10197	10043.4	9953	8671.25	4772	6014.67	4867	4931.41
GFUI18_001564	COMM domain-containing protein 10, transcript variant X3	138.171	0.755857	0.372629	2.02844	0.0425152	0.475425	0	94	86.8741	133	104.301	107	114.603	74	93.4544	133	124.05	79	77.8104	177	154.206	229	288.634	197	199.607
GFUI18_001565	polyribonucleotide nucleotidyltransferase 1, mitochondrial	552.167	-0.124835	0.105459	-1.18373	0.23652	0.649338	0	667	616.436	752	589.729	530	567.66	429	541.783	602	561.491	574	565.356	664	578.49	386	486.518	456	462.035
GFUI18_001566	ankyrin repeat and MYND domain-containing protein 2	810.67	-0.026759	0.10967	-0.243996	0.807234	0.934915	0	841	777.246	939	736.377	759	812.932	755	953.488	853	795.602	771	759.39	982	855.538	580	731.037	863	874.421
GFUI18_001567	calcium-transporting ATPase sarcoplasmic/endoplasmic reticulum type, transcript variant X2	10689.8	-0.0775003	0.225178	-0.344173	0.730716	0.904546	0	12699	11736.3	18467	14482.1	7069	7571.3	8114	10247.1	11269	10510.7	10551	10392.1	8540	7440.22	10873	13704.4	9992	10124.2
GFUI18_001568	39S ribosomal protein L38, mitochondrial	1837.87	-0.14782	0.192499	-0.767898	0.442548	0.767559	0	2259	2087.75	2516	1973.08	1950	2088.56	1285	1622.82	2154	2009.06	1998	1967.91	2400	2090.93	1211	1526.36	1159	1174.34
GFUI18_001569	eukaryotic translation initiation factor 3 subunit D-1	6727.52	-0.0528522	0.0853816	-0.619012	0.535909	0.816704	0	7506	6936.99	7784	6104.33	6288	6734.81	6086	7685.99	6739	6285.53	6600	6500.61	7420	6464.45	5244	6609.59	7131	7225.38
GFUI18_001570	thyroid transcription factor 1, transcript variant X1	139.064	0.369231	1.00334	0.368	0.712873	0.89767	0	185	170.976	30	23.5264	244	261.338	18	22.7322	13	12.1252	116	114.253	24	20.9093	199	250.821	370	374.897
GFUI18_001571	GPN-loop GTPase 3	596.935	0.277659	0.0838275	3.31227	0.000925413	0.10749	0	591	546.198	647	507.387	483	517.321	449	567.041	697	650.099	604	594.905	749	652.544	502	632.725	695	704.198
GFUI18_001572	protein encore	422.001	-0.0689357	0.154878	-0.445097	0.656249	0.874752	0	463	427.901	602	472.097	398	426.281	320	404.127	442	412.258	410	403.826	403	351.102	429	540.716	355	359.698
GFUI18_001575	zinc finger protein 436, transcript variant X2	373.167	0.425671	0.224073	1.8997	0.0574731	0.508492	0	328	303.135	400	313.686	287	307.393	261	329.616	377	351.632	278	273.814	559	487.012	329	414.675	570	577.544
GFUI18_001576	diphthine methyltransferase	75.8404	0.363288	0.211557	1.71721	0.0859403	0.546989	0	62	57.2999	83	65.0898	65	69.6187	55	69.4594	82	76.4822	70	68.9459	101	87.9932	87	109.656	77	78.0191
GFUI18_001578	regucalcin, transcript variant X4	1236.5	-0.0244387	0.180945	-0.135061	0.892564	0.966586	0	1144	1057.28	1828	1433.54	1135	1215.65	1018	1285.63	1420	1324.45	1535	1511.88	1273	1109.06	1051	1324.69	855	866.315
GFUI18_001579	uncharacterized LOC119637373	1678.94	0.0071746	0.185203	0.038739	0.969098	0.991398	0	1421	1313.28	2139	1677.43	1707	1828.29	1488	1879.19	1905	1776.81	2129	2096.94	1924	1676.23	1332	1678.86	1168	1183.46
GFUI18_001580	uncharacterized LOC119638555	1587.75	0.437713	0.212852	2.05642	0.0397418	0.471125	0	1439	1329.91	1624	1273.56	1207	1292.77	1117	1410.66	1462	1363.62	1412	1390.74	2759	2403.7	1188	1497.37	2297	2327.4
GFUI18_001581	phosphatidylinositol 3-kinase regulatory subunit gamma	939.319	0.567966	0.254503	2.23167	0.025637	0.420764	0	841	777.246	960	752.846	686	734.745	552	697.119	878	818.919	817	804.697	948	825.917	1298	1636.01	1388	1406.37
GFUI18_001582	putative mediator of RNA polymerase II transcription subunit 26, transcript variant X1	672.685	0.141715	0.154855	0.915147	0.360114	0.715718	0	751	694.069	858	672.856	566	606.218	451	569.567	694	647.301	553	544.673	775	675.196	651	820.526	813	823.76
GFUI18_001583	glycylpeptide N-tetradecanoyltransferase	2225.74	-0.144856	0.0612763	-2.36399	0.0180795	0.381014	0	2572	2377.02	2806	2200.51	2157	2310.27	1995	2519.48	2324	2167.62	2158	2125.5	2406	2096.16	1606	2024.22	2182	2210.88
GFUI18_001584	small nuclear ribonucleoprotein F	661.476	0.0886243	0.162955	0.543858	0.586539	0.84412	0	686	633.996	773	606.198	632	676.908	507	640.289	633	590.405	650	640.212	947	825.046	417	525.591	804	814.641
GFUI18_001585	GDP-D-glucose phosphorylase 1	324.289	-0.0989792	0.14181	-0.697973	0.485194	0.790492	0	371	342.875	420	329.37	354	379.154	233	294.255	395	368.42	281	276.769	326	284.018	276	347.873	292	295.864
GFUI18_001586	unconventional myosin-IXb, transcript variant X3	351.708	1.42851	0.741778	1.92579	0.0541308	0.503583	0	151	139.553	377	295.649	95	101.75	149	188.172	111	103.531	104	102.434	1013	882.546	152	191.582	1145	1160.15
GFUI18_001588	band 7 protein AGAP004871-like, transcript variant X3	20.7268	-0.111316	0.921572	-0.120789	0.903858	0.971574	0	37	34.1951	21	16.4685	17	18.208	14	17.6806	38	35.443	38	37.4278	21	18.2956	7	8.82286	0	0
GFUI18_001589	uncharacterized LOC119644425, transcript variant X2	30.1099	0.569529	0.437856	1.30072	0.193354	0.631198	0	21	19.408	34	26.6633	15	16.0659	26	32.8353	41	38.2411	20	19.6988	27	23.5229	30	37.8123	56	56.7411
GFUI18_001590	oocyte zinc finger protein XlCOF28-like, transcript variant X2	277.29	-0.0677655	0.14654	-0.462438	0.643768	0.870011	0	281	259.698	363	284.67	266	284.901	246	310.673	277	258.361	247	243.281	357	311.026	180	226.874	312	316.129
GFUI18_001592	protein max-like	618.143	0.0714415	0.173956	0.410688	0.681301	0.88522	0	721	666.343	729	571.692	622	666.197	396	500.107	808	753.63	770	758.405	610	531.444	471	593.653	515	521.816
GFUI18_001594	uncharacterized protein DDB_G0283357-like	336.047	-0.385684	0.194206	-1.98595	0.0470385	0.491249	0	361	333.633	396	310.549	487	521.605	302	381.395	368	343.237	323	318.136	336	292.73	198	249.561	270	273.573
GFUI18_001596	insulin-like receptor	16.3577	-0.681818	0.598333	-1.13953	0.254482	0.658263	0	27	24.9532	45	35.2896	10	10.7106	9	11.3661	8	7.46168	8	7.87953	25	21.7805	14	17.6457	10	10.1323
GFUI18_001597	meiosis-specific nuclear structural protein 1-like	90.0019	3.42005	1.05886	3.22994	0.00123818	0.121558	0	5	4.62096	12	9.41057	15	16.0659	21	26.5208	9	8.39439	12	11.8193	335	291.859	31	39.0727	397	402.254
GFUI18_001598	uncharacterized LOC119632887	14.0859	-0.407531	0.915311	-0.445238	0.656148	0.874752	0	6	5.54516	3	2.35264	36	38.5581	15	18.9435	18	16.7888	3	2.95482	6	5.22732	12	15.1249	21	21.2779
GFUI18_001599	uncharacterized LOC119641839	399.339	-0.305068	0.279677	-1.09079	0.275367	0.668959	0	527	487.049	459	359.954	530	567.66	294	371.292	282	263.024	314	309.272	514	447.807	421	530.632	254	257.362
GFUI18_001600	trafficking protein particle complex subunit 8, transcript variant X2	2799.5	0.0313756	0.0984903	0.318565	0.750056	0.91403	0	3066	2833.57	3642	2856.11	2541	2721.56	2097	2648.3	3168	2954.83	2535	2496.83	3032	2641.54	2631	3316.14	2691	2726.61
GFUI18_001601	hepatocyte growth factor-regulated tyrosine kinase substrate, transcript variant X1	1852.58	-0.0612981	0.141778	-0.432353	0.665485	0.877884	0	2014	1861.32	2107	1652.34	1528	1636.58	1930	2437.39	2047	1909.26	1750	1723.65	1888	1644.86	1480	1865.41	1917	1942.37
GFUI18_001602	N-acetylglucosamine-6-phosphate deacetylase	987.217	-0.297154	0.150381	-1.97601	0.0481535	0.492111	0	1010	933.434	1268	994.384	1164	1246.71	976	1232.59	1084	1011.06	972	957.363	1125	980.123	608	766.329	753	762.966
GFUI18_001603	1-acylglycerol-3-phosphate O-acyltransferase Pnpla3, transcript variant X5	2357.57	0.0863509	0.373061	0.231466	0.816953	0.937575	0	1562	1443.59	2037	1597.44	1504	1610.87	3537	4466.87	1974	1841.17	1932	1902.91	2389	2081.35	2361	2975.83	3255	3298.08
GFUI18_001604	uncharacterized LOC119631927, transcript variant X2	1694.43	0.0287149	0.105349	0.27257	0.785184	0.927867	0	1707	1577.6	1974	1548.04	1491	1596.95	1571	1984.01	1875	1748.83	1889	1860.55	1855	1616.11	1244	1567.95	1727	1749.86
GFUI18_001606	COP9 signalosome complex subunit 4-like, transcript variant X1	125.354	0.286552	0.331918	0.863321	0.387961	0.731094	0	104	96.116	151	118.416	102	109.248	97	122.501	134	124.983	72	70.9158	125	108.903	177	223.092	152	154.012
GFUI18_001607	tRNA-Sec	10.4014	-0.106533	0.585295	-0.182016	0.855571	NA	0	6	5.54516	14	10.979	12	12.8527	11	13.8919	10	9.3271	4	3.93977	13	11.3259	14	17.6457	8	8.10588
GFUI18_001608	uncharacterized LOC119636513	65.2402	0.325495	0.324566	1.00286	0.315928	0.691671	0	81	74.8596	67	52.5424	34	36.4159	51	64.4078	60	55.9626	57	56.1417	74	64.4703	86	108.395	73	73.9661
GFUI18_001609	HIG1 domain family member 2A, mitochondrial	964.281	-0.234586	0.151922	-1.54412	0.12256	0.582009	0	1226	1133.06	1233	966.936	1125	1204.94	716	904.235	932	869.286	969	954.408	1241	1081.18	570	718.433	835	846.051
GFUI18_001611	uncharacterized LOC119632821	191.854	-1.30098	3.00926	-0.432326	0.665505	0.877884	0	727	671.888	604	473.666	0	0	0	0	248	231.312	349	343.745	0	0	0	0	6	6.07941
GFUI18_001612	uncharacterized LOC119639924	916.082	0.118121	0.243816	0.484467	0.628054	0.863217	0	979	904.784	881	690.893	766	820.43	857	1082.3	1047	976.547	816	803.712	684	595.915	1042	1313.35	1043	1056.8
GFUI18_001613	pseudogene	191.781	0.120169	0.241742	0.497098	0.61912	0.858662	0	159	146.947	277	217.227	205	219.567	117	147.759	299	278.88	174	171.38	226	196.896	151	190.322	155	157.051
GFUI18_001614	uncharacterized LOC119632554	2451.86	-0.457175	0.335077	-1.36439	0.172445	0.616312	0	4075	3766.08	4402	3452.11	1973	2113.2	1757	2218.91	2362	2203.06	2854	2811.02	3470	3023.13	1061	1337.29	1127	1141.92
GFUI18_001615	uncharacterized LOC119632632	27.0174	0.901802	0.604584	1.49161	0.135802	0.589875	0	22	20.3322	20	15.6843	18	19.279	14	17.6806	17	15.8561	14	13.7892	46	40.0761	17	21.427	78	79.0323
GFUI18_001617	uncharacterized LOC119642499	8.8017	0.242768	0.519918	0.466935	0.640546	NA	0	9	8.31773	10	7.84214	10	10.7106	4	5.05159	9	8.39439	14	13.7892	12	10.4546	6	7.56245	7	7.09264
GFUI18_001618	sphingosine kinase 1	510.697	0.0556054	0.134761	0.412623	0.679883	0.884713	0	516	476.883	673	527.776	509	545.168	355	448.329	624	582.011	564	555.507	575	500.952	435	548.278	406	411.373
GFUI18_001619	uncharacterized LOC119639269	932.532	-0.418017	0.298632	-1.39977	0.161582	0.607989	0	1113	1028.63	1679	1316.7	1110	1188.87	635	801.94	1074	1001.73	1261	1242.01	875	762.318	434	547.018	497	503.578
GFUI18_001621	heat shock 70 kDa protein cognate 4	657.745	-0.264498	0.139775	-1.89231	0.0584491	0.511356	0	827	764.307	999	783.43	600	642.634	563	711.011	748	697.667	695	684.534	647	563.679	383	482.737	582	589.702
GFUI18_001622	protein disconnected	124.564	-0.385344	0.252221	-1.52781	0.126561	0.583659	0	161	148.795	203	159.196	148	158.516	84	106.083	146	136.176	141	138.877	119	103.675	76	95.7911	73	73.9661
GFUI18_001623	arginine/serine-rich protein PNISR	2097.87	0.0392574	0.116319	0.337498	0.735741	0.907091	0	2216	2048.01	2810	2203.64	2067	2213.87	1422	1795.84	2338	2180.68	1990	1960.03	2247	1957.63	2013	2537.2	1958	1983.91
GFUI18_001625	polyadenylate-binding protein-interacting protein 2-like, transcript variant X2	4938.75	0.121493	0.104337	1.16443	0.244249	0.652088	0	4879	4509.14	5748	4507.66	4667	4998.62	3816	4819.22	5159	4811.85	5235	5156.17	4935	4299.47	4560	5747.47	5526	5599.13
GFUI18_001626	peroxisomal membrane protein PMP34	1929.57	-0.386971	0.208105	-1.85949	0.0629572	0.514036	0	2529	2337.28	3043	2386.36	2188	2343.47	1435	1812.26	2199	2051.03	1971	1941.32	2324	2024.72	965	1216.29	1237	1253.37
GFUI18_001628	lysozyme-like	5817.39	-0.770315	0.454531	-1.69475	0.0901232	0.546989	0	13696	12657.7	7972	6251.76	4460	4776.91	5169	6527.92	4783	4461.15	6847	6743.89	7975	6947.98	1849	2330.5	1637	1658.66
GFUI18_001630	uncharacterized LOC119643306	442.187	0.0653594	0.130238	0.501847	0.615775	0.857153	0	480	443.612	530	415.634	387	414.499	357	450.854	489	456.095	466	458.983	568	494.853	394	496.601	344	348.553
GFUI18_001631	uncharacterized LOC119640612, transcript variant X1	169.611	1.10321	0.562799	1.96022	0.0499703	0.495003	0	72	66.5419	192	150.569	101	108.177	70	88.4028	96	89.5402	121	119.178	107	93.2206	325	409.633	396	401.241
GFUI18_001636	homeobox protein cut, transcript variant X2	729.885	0.266326	0.629549	0.423043	0.672264	0.88132	0	805	743.975	1590	1246.9	86	92.1109	428	540.52	1080	1007.33	697	686.504	1094	953.115	859	1082.69	213	215.819
GFUI18_001637	small nucleolar RNA psi18S-1377	21.7305	-0.270457	0.357037	-0.757503	0.448749	0.771352	0	29	26.8016	23	18.0369	20	21.4211	24	30.3095	29	27.0486	15	14.7741	23	20.0381	15	18.9061	18	18.2382
GFUI18_001638	uncharacterized LOC119634857	1109.49	-0.1798	1.10186	-0.163179	0.870377	0.958216	0	2190	2023.98	3261	2557.32	46	49.2686	92	116.187	2446	2281.41	1413	1391.72	333	290.116	741	933.963	337	341.46
GFUI18_001640	T-cell immunomodulatory protein	7874.56	0.157323	0.10935	1.4387	0.150234	0.603125	0	7636	7057.13	9572	7506.5	6902	7392.44	6054	7645.58	9211	8591.19	8136	8013.48	7708	6715.37	7649	9640.87	8200	8308.52
GFUI18_001641	mucin-3A	55315.6	0.594582	0.678857	0.875859	0.381107	0.726972	0	45111	41691.2	123939	97194.8	3367	3606.25	23689	29916.8	80490	75073.8	52947	52149.7	55327	48202	96079	121099	28529	28906.6
GFUI18_001642	acyl-CoA synthetase short-chain family member 3, mitochondrial	1413.56	-1.72799	0.544974	-3.17077	0.00152035	0.134076	0	2685	2481.46	4840	3795.6	844	903.972	1628	2056	654	609.992	1373	1352.32	1129	983.608	197	248.301	287	290.798
GFUI18_001643	uncharacterized LOC119639167	454.989	-0.572388	0.516352	-1.10852	0.267636	0.666249	0	676	624.754	1349	1057.91	377	403.788	109	137.656	420	391.738	468	460.953	244	212.578	205	258.384	540	547.147
GFUI18_001644	polyphosphoinositide phosphatase	560.653	0.0972942	0.0937623	1.03767	0.299424	0.680892	0	569	525.866	712	558.361	533	570.873	399	503.896	579	540.039	569	560.432	739	643.832	429	540.716	594	601.861
GFUI18_001645	uncharacterized LOC119641291, transcript variant X2	217.681	-1.03624	0.792375	-1.30777	0.190951	0.629388	0	188	173.748	1160	909.689	63	67.4766	52	65.6707	78	72.7514	90	88.6447	96	83.6371	205	258.384	236	239.123
GFUI18_001646	protein tumorous imaginal discs, mitochondrial, transcript variant X1	2593.84	-0.136478	0.126349	-1.08017	0.280067	0.671916	0	2791	2579.42	3075	2411.46	2546	2726.91	2541	3209.02	2813	2623.71	2875	2831.71	2922	2545.71	1668	2102.36	2284	2314.23
GFUI18_001647	protein NDNF, transcript variant X11	828.096	0.207137	0.349268	0.59306	0.553141	0.827119	0	619	572.075	854	669.719	483	517.321	1023	1291.94	611	569.886	716	705.218	1019	887.773	1126	1419.22	809	819.707
GFUI18_001649	uncharacterized LOC119635646	1735.01	0.0086527	0.0939255	0.0921229	0.9266	0.978876	0	1968	1818.81	2283	1790.36	1681	1800.45	1192	1505.37	1917	1788.01	1957	1927.53	1976	1721.53	1334	1681.39	1561	1581.66
GFUI18_001650	signal recognition particle subunit SRP72-like	35.0661	-0.0392969	0.316187	-0.124284	0.90109	0.970522	0	26	24.029	48	37.6423	36	38.5581	34	42.9385	37	34.5103	41	40.3826	42	36.5912	17	21.427	39	39.5161
GFUI18_001651	cyclin-L1	325.649	0.27019	0.211416	1.278	0.20125	0.631373	0	297	274.485	310	243.106	278	297.754	281	354.874	352	328.314	259	255.1	436	379.852	258	325.186	466	472.167
GFUI18_001652	neuronal acetylcholine receptor subunit alpha-7-like	82.9406	-0.357351	0.251262	-1.42223	0.15496	0.604958	0	82	75.7838	90	70.5793	101	108.177	99	125.027	81	75.5495	77	75.8405	100	87.122	48	60.4996	67	67.8867
GFUI18_001653	glycine-rich cell wall structural protein	19.9672	-0.923847	1.46744	-0.629563	0.528981	0.813295	0	40	36.9677	85	66.6582	2	2.14211	2	2.52579	46	42.9047	26	25.6085	1	0.87122	0	0	2	2.02647
GFUI18_001654	dedicator of cytokinesis protein 3, transcript variant X2	449.031	0.364782	0.425503	0.857296	0.391282	0.732498	0	367	339.179	477	374.07	220	235.633	475	599.876	346	322.718	228	224.567	489	426.027	518	652.892	855	866.315
GFUI18_001655	calcium load-activated calcium channel, transcript variant X1	4329.16	0.0285068	0.153635	0.185549	0.852799	0.952364	0	4272	3948.15	4573	3586.21	4017	4302.44	4190	5291.54	4112	3835.3	5263	5183.75	4272	3721.85	3687	4647.13	4388	4446.07
GFUI18_001656	adenylate kinase-like	58.048	-0.385366	0.753693	-0.511304	0.609138	0.854396	0	5	4.62096	67	52.5424	84	89.9688	95	119.975	24	22.385	65	64.0212	32	27.879	50	63.0205	77	78.0191
GFUI18_001657	uncharacterized LOC119636201	17.7313	-0.0849492	0.817133	-0.10396	0.917201	0.97554	0	7	6.46935	17	13.3316	17	18.208	28	35.3611	1	0.93271	23	22.6537	20	17.4244	23	28.9894	16	16.2118
GFUI18_001658	uncharacterized LOC119634675	186.995	-0.297152	0.264233	-1.12458	0.260765	0.661643	0	183	169.127	282	221.148	238	254.912	150	189.435	252	235.043	215	211.762	168	146.365	110	138.645	115	116.522
GFUI18_001659	E3 ubiquitin-protein ligase RNF185-like, transcript variant X4	4762.8	-0.0125524	0.0756302	-0.165971	0.86818	0.957153	0	5661	5231.85	5879	4610.4	4347	4655.88	3676	4642.41	5308	4950.82	4518	4449.97	5086	4431.03	4065	5123.56	4707	4769.29
GFUI18_001660	RNA polymerase II-associated protein 3	887.453	0.268722	0.185577	1.44804	0.147607	0.601487	0	830	767.08	1087	852.441	725	776.516	627	791.837	931	868.353	755	743.631	1476	1285.92	625	787.756	1099	1113.54
GFUI18_001661	uncharacterized LOC119643072	88.6208	-0.164097	0.507918	-0.323078	0.746636	0.912617	0	75	69.3144	84	65.874	98	104.964	109	137.656	188	175.349	67	65.9911	112	97.5767	32	40.3331	40	40.5294
GFUI18_001663	protein maelstrom 1-like	6521.26	-0.0274107	0.0655993	-0.41785	0.676057	0.883956	0	7178	6633.85	7852	6157.65	6786	7268.19	4989	6300.6	6859	6397.46	6605	6505.54	7159	6237.07	5336	6725.54	6381	6465.45
GFUI18_001664	uncharacterized LOC119633748	304.889	-0.168867	0.218492	-0.772875	0.439596	0.765254	0	329	304.059	361	283.101	325	348.094	289	364.977	314	292.871	410	403.826	322	280.533	215	270.988	193	195.554
GFUI18_001665	host cell factor-like, transcript variant X2	1045.47	-0.0657991	0.0643579	-1.02239	0.306595	0.686831	0	1185	1095.17	1376	1079.08	1056	1131.04	776	980.008	1081	1008.26	1060	1044.04	1186	1033.27	823	1037.32	988	1001.08
GFUI18_001667	SH3 and F-BAR domain-containing protein DDB_G0274695, transcript variant X5	2441.07	0.428435	0.204011	2.10006	0.0357237	0.458574	0	2035	1880.73	2555	2003.67	1653	1770.46	2008	2535.9	2329	2172.28	2400	2363.86	2600	2265.17	2822	3556.87	3376	3420.68
GFUI18_001668	transcription elongation factor SPT4	691.692	0.0403206	0.148679	0.271192	0.786243	0.928605	0	759	701.462	688	539.54	695	744.385	586	740.058	816	761.091	662	652.031	682	594.172	537	676.84	805	815.654
GFUI18_001669	uncharacterized LOC119644981	12.6393	0.976938	0.72874	1.34058	0.180055	0.62385	0	9	8.31773	8	6.27372	2	2.14211	13	16.4177	7	6.52897	12	11.8193	16	13.9395	11	13.8645	34	34.45
GFUI18_001670	inner nuclear membrane protein Man1	1348.15	0.290266	0.225073	1.28965	0.197171	0.631273	0	1081	999.052	1307	1024.97	1074	1150.32	1287	1625.35	1343	1252.63	1106	1089.35	1623	1413.99	1242	1565.43	1986	2012.28
GFUI18_001671	phosphoenolpyruvate carboxykinase [GTP]-like	681.589	2.20493	0.693207	3.18077	0.00146884	0.132771	0	163	150.643	278	218.012	141	151.019	307	387.71	264	246.235	216	212.747	2166	1887.06	456	574.747	2276	2306.12
GFUI18_001672	neuroligin-4, X-linked, transcript variant X1	17.5736	1.14366	0.598932	1.9095	0.0561973	0.504527	0	11	10.1661	5	3.92107	9	9.63951	15	18.9435	15	13.9906	15	14.7741	29	25.2654	15	18.9061	42	42.5558
GFUI18_001673	uncharacterized LOC119643043	35.6625	-1.66084	1.09924	-1.5109	0.130815	0.585701	0	38	35.1193	218	170.959	1	1.07106	18	22.7322	48	44.7701	4	3.93977	6	5.22732	15	18.9061	18	18.2382
GFUI18_001674	zinc finger MYND domain-containing protein 11	1349.34	0.0560701	0.0612877	0.914867	0.360261	0.715837	0	1389	1283.7	1593	1249.25	1277	1367.74	1096	1384.14	1455	1357.09	1445	1423.24	1510	1315.54	1075	1354.94	1390	1408.4
GFUI18_001675	probable serine/threonine-protein kinase DDB_G0282963, transcript variant X1	47.766	-0.144095	0.374214	-0.385061	0.700192	0.891958	0	47	43.437	94	73.7162	38	40.7002	34	42.9385	51	47.5682	32	31.5181	56	48.7883	57	71.8433	29	29.3838
GFUI18_001676	uncharacterized LOC119632215	70.8676	-0.239131	0.417683	-0.572517	0.566972	0.834536	0	101	93.3434	67	52.5424	56	59.9792	83	104.82	92	85.8093	81	79.7803	96	83.6371	20	25.2082	52	52.6882
GFUI18_001677	uncharacterized LOC119633092	440.227	0.203615	0.208759	0.975362	0.329381	0.699611	0	492	454.703	546	428.181	349	373.799	290	366.24	400	373.084	346	340.79	529	460.875	427	538.195	618	626.179
GFUI18_001678	probable isoaspartyl peptidase/L-asparaginase GA20639	53506.8	1.12482	0.502	2.24068	0.0250469	0.419265	0	18897	17464.5	23616	18520	25352	27153.4	52347	66108.9	47727	44515.4	51322	50549.2	35405	30845.6	94559	119183	105821	107221
GFUI18_001679	adenosylhomocysteinase-like 1	8793.62	-0.1642	0.214656	-0.764945	0.444304	0.768762	0	10807	9987.75	13299	10429.3	8349	8942.25	6375	8050.97	11066	10321.4	9918	9768.65	10686	9309.86	5765	7266.26	5000	5066.17
GFUI18_001680	transmembrane protein 216, transcript variant X2	474.421	-0.76478	0.229918	-3.32632	0.000880003	0.1	0	587	542.501	1077	844.599	510	546.239	417	526.628	532	496.202	363	357.534	430	374.625	229	288.634	289	292.825
GFUI18_001681	GTP cyclohydrolase-2-like	79.6499	-0.410194	0.892271	-0.459719	0.645718	0.870507	0	3	2.77258	100	78.4214	110	117.816	135	170.491	18	16.7888	80	78.7953	37	32.2351	56	70.5829	147	148.945
GFUI18_001682	chromatin-remodeling ATPase INO80	822.137	0.0662288	0.114999	0.575909	0.564677	0.832853	0	860	794.806	943	739.514	780	835.424	662	836.038	793	739.639	765	753.48	980	853.796	674	849.516	984	997.023
GFUI18_001683	alpha-tocopherol transfer protein-like, transcript variant X2	44.6635	0.166573	0.380086	0.438251	0.661204	0.877143	0	51	47.1338	58	45.4844	37	39.6291	27	34.0982	47	43.8374	27	26.5934	45	39.2049	67	84.4474	41	41.5426
GFUI18_001686	uncharacterized protein DDB_G0283357, transcript variant X2	4029.68	0.253169	0.159055	1.59171	0.11145	0.57282	0	4301	3974.95	4394	3445.84	3346	3583.76	2820	3561.37	4140	3861.42	3237	3188.26	5200	4530.35	3718	4686.2	5364	5434.99
GFUI18_001687	NECAP-like protein CG9132	2625.35	-0.0250202	0.0812142	-0.308077	0.758024	0.917736	0	2920	2698.64	3571	2800.43	2508	2686.21	1911	2413.4	2960	2760.82	2748	2706.62	2658	2315.7	2139	2696.02	2517	2550.31
GFUI18_001688	protein polybromo-1	2756.19	0.322917	0.175089	1.84431	0.0651387	0.516512	0	2644	2443.56	2976	2333.82	2012	2154.97	2173	2744.28	2856	2663.82	2286	2251.58	3552	3094.57	2460	3100.61	3966	4018.49
GFUI18_001689	iron-sulfur protein NUBPL	2481.04	-0.136488	0.160047	-0.852799	0.393771	0.732959	0	3132	2894.57	3143	2464.79	2669	2858.65	1766	2230.28	2936	2738.44	2862	2818.9	2714	2364.49	1695	2136.39	1799	1822.81
GFUI18_001690	uncharacterized LOC119642141	231.129	-0.154132	0.177609	-0.867818	0.385494	0.729748	0	256	236.593	306	239.97	247	264.551	189	238.688	204	190.273	307	302.377	223	194.282	160	201.665	209	211.766
GFUI18_001692	uncharacterized LOC119637767	68.0766	0.200593	0.386087	0.519552	0.603376	0.852055	0	58	53.6032	33	25.8791	87	93.182	63	79.5625	71	66.2224	61	60.0814	75	65.3415	64	80.6662	87	88.1514
GFUI18_001693	protein Cep78 homolog	12.3956	0.226865	0.597095	0.379948	0.703984	0.894158	0	16	14.7871	21	16.4685	8	8.56846	4	5.05159	10	9.3271	6	5.90965	19	16.5532	10	12.6041	22	22.2912
GFUI18_001695	ATP-binding cassette sub-family G member 1, transcript variant X2	1501.7	-0.514513	0.312656	-1.64562	0.0998424	0.55715	0	1243	1148.77	4222	3310.95	1123	1202.8	1223	1544.52	1494	1393.47	1265	1245.95	1295	1128.23	969	1221.34	1302	1319.23
GFUI18_001696	zinc finger protein 33B-like	188.456	0.350412	0.302177	1.15963	0.246201	0.652945	0	178	164.506	185	145.08	171	183.151	128	161.651	177	165.09	143	140.847	279	243.07	120	151.249	337	341.46
GFUI18_001697	uncharacterized LOC119635973	494.577	0.355967	0.243832	1.45988	0.144322	0.600022	0	435	402.024	507	397.597	409	438.062	376	474.849	478	445.835	399	392.992	596	519.247	404	509.205	860	871.382
GFUI18_001698	transmembrane protein 214, transcript variant X1	3705.13	-0.0966353	0.102642	-0.94148	0.346459	0.709374	0	4673	4318.75	4638	3637.19	3809	4079.66	2643	3337.84	3690	3441.7	3821	3763.46	4139	3605.98	2587	3260.68	3850	3900.95
GFUI18_001699	activating transcription factor 7-interacting protein 1	3674.47	0.0286165	0.13146	0.217681	0.827677	0.941171	0	3302	3051.68	4986	3910.09	2947	3156.4	3499	4418.88	4292	4003.19	3697	3641.33	3891	3389.92	3045	3837.95	3613	3660.82
GFUI18_001700	kelch-like protein diablo, transcript variant X2	2260.09	0.118297	0.0954313	1.2396	0.215124	0.640547	0	2198	2031.38	2755	2160.51	1988	2129.26	1829	2309.84	2203	2054.76	2207	2173.77	2737	2384.53	1948	2455.28	2607	2641.5
GFUI18_001701	uncharacterized LOC119632873	1266.22	0.293165	0.201328	1.45616	0.14535	0.600646	0	1448	1338.23	1306	1024.18	1029	1102.12	820	1035.58	1533	1429.84	983	968.197	1434	1249.33	1517	1912.04	1319	1336.46
GFUI18_001702	uncharacterized LOC119632533, transcript variant X1	1506.78	0.00875512	0.119878	0.0730335	0.941779	0.983322	0	1818	1680.18	1908	1496.28	1419	1519.83	1035	1307.1	1544	1440.1	1404	1382.86	1605	1398.31	1442	1817.51	1499	1518.84
GFUI18_001703	probable dimethyladenosine transferase	642.298	-0.0141175	0.138917	-0.101625	0.919054	0.976118	0	626	578.545	735	576.398	623	667.268	604	762.79	763	711.658	682	671.73	598	520.99	506	637.767	645	653.536
GFUI18_001704	gamma-glutamyl hydrolase	3176.48	-0.489816	0.267722	-1.82957	0.0673144	0.518755	0	3210	2966.66	5499	4312.4	3292	3525.92	3421	4320.37	4166	3885.67	3392	3340.92	2597	2262.56	1918	2417.46	1536	1556.33
GFUI18_001705	cytoglobin-1-like, transcript variant X2	2410.96	-0.628945	0.430968	-1.45938	0.144461	0.600054	0	3376	3120.07	4703	3688.16	2892	3097.5	1658	2093.88	3347	3121.78	3148	3100.6	2034	1772.06	768	967.994	727	736.621
GFUI18_001707	sorting nexin-25, transcript variant X1	703.03	0.147587	0.15806	0.933739	0.350438	0.709887	0	690	637.693	823	645.408	627	671.553	553	698.382	720	671.551	551	542.703	839	730.954	670	844.474	873	884.554
GFUI18_001708	uncharacterized LOC119632232, transcript variant X1	117.369	-0.104769	0.158989	-0.658969	0.509916	0.803542	0	125	115.524	181	141.943	120	128.527	80	101.032	113	105.396	118	116.223	136	118.486	91	114.697	113	114.495
GFUI18_001709	transcription factor grauzone-like	420.993	0.0408643	0.100886	0.405055	0.685437	0.887329	0	486	449.158	485	380.344	420	449.844	299	377.606	423	394.536	442	435.344	491	427.769	344	433.581	435	440.757
GFUI18_001710	E3 ubiquitin-protein ligase HRD1	4039.92	0.115542	0.106196	1.08801	0.27659	0.67058	0	4214	3894.55	4672	3663.85	3819	4090.37	3004	3793.74	4344	4051.69	4107	4045.15	4013	3496.21	3808	4799.64	4465	4524.09
GFUI18_001711	homeotic protein caudal	550.855	-0.209978	0.095352	-2.20213	0.0276558	0.425143	0	654	604.422	824	646.193	546	584.797	433	546.835	602	561.491	523	515.124	619	539.285	369	465.091	488	494.458
GFUI18_001712	ribosomal RNA-processing protein 8	758.963	-0.0475374	0.0763769	-0.622405	0.533675	0.815838	0	833	769.852	959	752.062	698	747.598	654	825.935	863	804.929	759	747.57	874	761.446	544	685.663	726	735.608
GFUI18_001715	pescadillo homolog	2399.17	0.0147789	0.133497	0.110706	0.91185	0.974658	0	2324	2147.82	2865	2246.77	1975	2115.34	2403	3034.74	2534	2363.49	2383	2347.12	2671	2327.03	1811	2282.6	2692	2727.63
GFUI18_001716	tafazzin homolog, transcript variant X4	546.699	-0.0166971	0.188506	-0.0885759	0.929419	0.979113	0	557	514.775	701	549.734	369	395.22	588	742.584	554	516.721	575	566.341	636	554.096	380	478.955	594	601.861
GFUI18_001717	glycine-rich cell wall structural protein 1.8-like	295.094	-0.00474488	0.344715	-0.0137647	0.989018	0.99721	0	335	309.604	412	323.096	228	244.201	242	305.621	331	308.727	557	548.612	198	172.502	175	220.572	220	222.912
GFUI18_001718	uncharacterized LOC119632364	377.206	-7.83432	1.83659	-4.26568	NA	NA	0	41	37.8919	4205	3297.62	37	39.6291	1	1.2629	0	0	12	11.8193	5	4.3561	1	1.26041	1	1.01323
GFUI18_001719	toll-interacting protein-like	3956.73	0.0211239	0.0766279	0.275669	0.782803	0.927269	0	4074	3765.16	4807	3769.72	3670	3930.78	3352	4233.23	4435	4136.57	4005	3944.69	4131	3599.01	3439	4334.55	3846	3896.9
GFUI18_001720	alpha-aminoadipic semialdehyde synthase, mitochondrial	46164.3	-0.446377	0.235125	-1.89846	0.0576351	0.50868	0	54087	49986.8	58458	45843.6	60985	65318.4	43983	55546	58398	54468.4	47221	46509.9	47040	40982.2	25558	32213.5	24288	24609.4
GFUI18_001721	glycerate kinase	960.373	-0.251973	0.213425	-1.18062	0.237754	0.64973	0	1419	1311.43	1121	879.104	1020	1092.48	740	934.544	1112	1037.17	1158	1140.56	1025	893.001	559	704.569	642	650.497
GFUI18_001723	putative RNA-binding protein Luc7-like 2	1093.41	-0.0726056	0.124817	-0.581698	0.56077	0.830693	0	1340	1238.42	1606	1259.45	973	1042.14	755	953.488	1303	1215.32	1099	1082.45	1128	982.736	872	1099.08	955	967.639
GFUI18_001726	uncharacterized LOC119634821	4356.33	0.0992903	0.139159	0.713503	0.475534	0.7857	0	3968	3667.2	5050	3960.28	3970	4252.1	3866	4882.36	4692	4376.28	4461	4393.82	4316	3760.19	4416	5565.97	4292	4348.8
GFUI18_001728	uncharacterized LOC119637732	102.783	-0.0666452	0.23762	-0.28047	0.779117	0.925335	0	92	85.0257	144	112.927	123	131.74	73	92.1915	127	118.454	108	106.374	129	112.387	77	97.0515	68	68.8999
GFUI18_001729	uncharacterized LOC119643786, transcript variant X4	79.1937	0.0410644	0.266347	0.154176	0.877471	0.961131	0	72	66.5419	115	90.1847	73	78.1872	60	75.7738	91	84.8766	67	65.9911	75	65.3415	96	120.999	64	64.847
GFUI18_001730	putative uncharacterized protein DDB_G0271606, transcript variant X2	400.278	0.0470923	0.171186	0.275094	0.783244	0.927306	0	371	342.875	538	421.907	367	393.078	329	415.493	382	356.295	389	383.142	584	508.793	253	318.884	456	462.035
GFUI18_001731	cyclin-dependent kinases regulatory subunit-like	637.528	-0.0869886	0.116818	-0.744653	0.456482	0.776622	0	740	683.902	884	693.246	648	694.045	447	564.515	682	636.108	602	592.935	802	698.719	422	531.893	634	642.391
GFUI18_001732	gustatory and odorant receptor 22-like	552.65	0.00743742	0.142791	0.052086	0.95846	0.987847	0	656	606.27	608	476.802	584	625.497	393	496.319	659	614.656	628	618.543	628	547.126	417	525.591	457	463.048
GFUI18_001733	myosin-2 essential light chain, transcript variant X2	5221.56	-0.165928	0.126298	-1.31379	0.188918	0.629023	0	6180	5711.51	7150	5607.13	5639	6039.69	3856	4869.73	6248	5827.57	5639	5554.08	5324	4638.38	3430	4323.2	4365	4422.77
GFUI18_001735	DNA replication complex GINS protein SLD5	1249.24	0.0597638	0.0854521	0.699383	0.484313	0.790451	0	1283	1185.74	1477	1158.28	1177	1260.63	1013	1279.32	1212	1130.44	1350	1329.67	1435	1250.2	989	1246.54	1384	1402.32
GFUI18_001736	uncharacterized protein PB18E9.04c-like	707.919	-0.0169056	0.200941	-0.0841321	0.932951	0.980157	0	816	754.141	921	722.261	711	761.521	485	612.505	647	603.463	597	588.01	1013	882.546	426	536.934	898	909.885
GFUI18_001737	chymotrypsin-like elastase family member 2A	54.0409	0.549916	0.438513	1.25405	0.209824	0.635745	0	45	41.5887	56	43.916	53	56.766	23	29.0466	48	44.7701	86	84.705	28	24.3942	70	88.2286	72	72.9529
GFUI18_001738	uncharacterized LOC119640917, transcript variant X2	1061.15	-0.185748	0.469978	-0.395227	0.692675	0.889797	0	1442	1332.69	2433	1907.99	903	967.164	270	340.982	640	596.934	931	916.98	709	617.695	1051	1324.69	1525	1545.18
GFUI18_001739	SET and MYND domain-containing protein 4, transcript variant X1	547.368	0.209118	0.162169	1.28951	0.19722	0.631273	0	570	526.79	621	486.997	410	439.133	445	561.989	505	471.019	494	486.561	704	613.339	500	630.205	701	710.277
GFUI18_001740	SH3 domain-binding protein 5 homolog, transcript variant X1	584.233	-0.0728051	0.139062	-0.523543	0.600597	0.851331	0	559	516.624	848	665.014	488	522.676	553	698.382	640	596.934	500	492.471	629	547.998	480	604.996	605	613.007
GFUI18_001741	mediator of RNA polymerase II transcription subunit 6	760.781	-0.0809204	0.0828568	-0.97663	0.328752	0.699611	0	852	787.412	957	750.493	779	834.353	609	769.105	823	767.62	778	766.284	904	787.583	521	656.673	718	727.502
GFUI18_001742	homeobox protein unc-4-like, transcript variant X2	7.68839	-0.107265	0.674941	-0.158925	0.873728	NA	0	7	6.46935	10	7.84214	5	5.35528	10	12.629	8	7.46168	6	5.90965	16	13.9395	6	7.56245	2	2.02647
GFUI18_001743	protein outspread, transcript variant X2	3374.32	0.177295	0.169549	1.04569	0.295706	0.67933	0	3842	3550.75	3820	2995.7	2655	2843.66	2527	3191.34	3663	3416.52	3232	3183.33	3526	3071.92	3942	4968.53	3106	3147.11
GFUI18_001744	esterase B1, transcript variant X3	136.596	-0.259801	0.626209	-0.41488	0.67823	0.88412	0	283	261.546	322	252.517	47	50.3397	29	36.624	216	201.465	166	163.5	103	89.7357	63	79.4058	93	94.2308
GFUI18_001745	uncharacterized LOC119637538, transcript variant X3	490.879	-0.220639	0.104183	-2.1178	0.0341919	0.450643	0	533	492.595	724	567.771	518	554.807	408	515.262	541	504.596	443	436.329	524	456.519	387	487.778	397	402.254
GFUI18_001749	uncharacterized LOC119636380	17.2619	0.507617	0.70307	0.722	0.470294	0.783727	0	21	19.408	16	12.5474	13	13.9237	8	10.1032	11	10.2598	8	7.87953	36	31.3639	5	6.30205	43	43.5691
GFUI18_001750	uncharacterized LOC119639593	1067.07	-0.158091	0.200718	-0.787623	0.430917	0.760715	0	920	850.257	1609	1261.8	1141	1222.08	947	1195.96	1411	1316.05	1137	1119.88	1123	978.38	736	927.661	722	731.555
GFUI18_001751	nucleosomal histone kinase 1, transcript variant X3	1115.99	0.196615	0.163512	1.20245	0.229189	0.646566	0	1070	988.886	1257	985.758	1007	1078.55	853	1077.25	1138	1061.42	1011	995.776	1605	1398.31	766	965.473	1473	1492.49
GFUI18_001752	zinc finger FYVE domain-containing protein 26 homolog	1066.29	0.0223232	0.0837823	0.266443	0.789898	0.929336	0	1231	1137.68	1369	1073.59	980	1049.64	763	963.591	1132	1055.83	1039	1023.35	1246	1085.54	945	1191.09	1003	1016.27
GFUI18_001753	beta-catenin-like protein 1	1207.45	0.0266289	0.0839105	0.317349	0.750979	0.91403	0	1191	1100.71	1545	1211.61	1207	1292.77	932	1177.02	1254	1169.62	1199	1180.94	1558	1357.36	918	1157.06	1204	1219.93
GFUI18_001754	uncharacterized LOC119635669	2495.37	0.323685	0.100298	3.22725	0.00124988	0.121558	0	2430	2245.79	2929	2296.96	1959	2098.2	1674	2114.09	2499	2330.84	2603	2563.8	3182	2772.22	2380	2999.77	2997	3036.66
GFUI18_001756	uncharacterized LOC119635019	1037.45	-0.107418	0.130552	-0.822801	0.410621	0.745103	0	1185	1095.17	1412	1107.31	1122	1201.73	727	918.126	1184	1104.33	1148	1130.71	1183	1030.65	673	848.255	889	900.765
GFUI18_001757	uncharacterized LOC119637212	1472.71	0.221677	0.225567	0.982758	0.325727	0.697976	0	1151	1063.75	1523	1194.36	1290	1381.66	1389	1754.16	2001	1866.35	1679	1653.72	1417	1234.52	1567	1975.06	1116	1130.77
GFUI18_001758	E3 ubiquitin-protein ligase SHPRH, transcript variant X2	435.754	0.113333	0.22879	0.495355	0.620349	0.859378	0	502	463.945	571	447.786	397	425.21	261	329.616	421	392.671	341	335.865	514	447.807	323	407.112	663	671.774
GFUI18_001759	uncharacterized LOC119643101, transcript variant X3	375930	0.0929748	0.194669	0.477605	0.632931	0.865742	0	359792	332517	350015	274487	424190	454332	307831	388759	339462	316620	403931	397848	352729	307305	379766	478661	427191	432845
GFUI18_001760	uncharacterized LOC119638439, transcript variant X2	27.6608	0.392802	0.520213	0.75508	0.450201	0.772334	0	27	24.9532	29	22.7422	12	12.8527	27	34.0982	24	22.385	20	19.6988	74	64.4703	21	26.4686	21	21.2779
GFUI18_001762	60S ribosomal protein L7a	51666.3	-0.179427	0.14785	-1.21357	0.224912	0.644891	0	57245	52905.4	63117	49497.3	54694	58580.4	47545	60044.5	57607	53730.6	59621	58723.2	59147	51530.1	32783	41320	38160	38665
GFUI18_001763	uncharacterized LOC119631568	2503.7	-0.093094	0.201689	-0.461573	0.644387	0.870011	0	3028	2798.45	3480	2729.07	2119	2269.57	2042	2578.84	3080	2872.75	2773	2731.24	3461	3015.29	1385	1745.67	1769	1792.41
GFUI18_001764	MOB kinase activator-like 1	382.764	0.26265	0.220815	1.18945	0.234261	0.648873	0	360	332.709	454	356.033	334	357.733	263	332.142	332	309.66	396	390.037	575	500.952	239	301.238	557	564.372
GFUI18_001765	protein disulfide-isomerase A5	1798.31	0.0171151	0.0914173	0.187219	0.851489	0.951488	0	1953	1804.95	2139	1677.43	1733	1856.14	1430	1805.94	1804	1682.61	1924	1895.03	1833	1596.95	1612	2031.78	1810	1833.95
GFUI18_001766	uncharacterized LOC119635816	17.3271	0.094715	0.463696	0.204261	0.83815	0.945024	0	25	23.1048	24	18.8211	12	12.8527	9	11.3661	19	17.7215	14	13.7892	22	19.1668	23	28.9894	10	10.1323
GFUI18_001767	coiled-coil domain-containing protein 43	1190.48	-0.143551	0.103799	-1.38297	0.166674	0.612746	0	1303	1204.22	1739	1363.75	1185	1269.2	942	1189.65	1184	1104.33	1319	1299.14	1387	1208.38	781	984.38	1077	1091.25
GFUI18_001768	gamma-aminobutyric acid receptor subunit beta, transcript variant X1	27.2016	-0.39306	0.82508	-0.47639	0.633797	0.86617	0	12	11.0903	85	66.6582	17	18.208	23	29.0466	5	4.66355	29	28.5633	6	5.22732	34	42.8539	38	38.5029
GFUI18_001770	uncharacterized LOC119640222, transcript variant X2	44.5876	-0.887717	0.41362	-2.14622	0.0318557	0.445282	0	94	86.8741	51	39.9949	50	53.5528	47	59.3562	61	56.8953	34	33.488	28	24.3942	21	26.4686	20	20.2647
GFUI18_001771	pseudogene	36.9536	-0.232382	0.383378	-0.606145	0.544419	0.821323	0	33	30.4984	32	25.0949	43	46.0554	48	60.6191	41	38.2411	44	43.3374	38	33.1064	16	20.1665	35	35.4632
GFUI18_001773	uncharacterized LOC119644755, transcript variant X1	582.246	1.69069	0.733318	2.30554	0.0211365	0.399968	0	351	324.392	274	214.875	218	233.49	212	267.734	294	274.217	214	210.777	251	218.676	2248	2833.4	654	662.655
GFUI18_001774	formin-binding protein 1, transcript variant X2	2511.2	0.202728	0.162011	1.25133	0.210815	0.637289	0	2567	2372.4	2859	2242.07	2082	2229.94	1918	2422.24	2794	2605.99	2293	2258.47	2354	2050.85	2730	3440.92	2939	2977.9
GFUI18_001775	glycine cleavage system H protein, mitochondrial	7918.34	-0.511055	0.420608	-1.21504	0.224351	0.644221	0	10550	9750.23	11292	8855.35	8566	9174.67	8065	10185.3	7821	7294.72	10846	10682.7	11405	9936.27	2269	2859.87	2493	2525.99
GFUI18_001776	WD repeat-containing protein 35	86.0366	-0.0624977	0.57272	-0.109125	0.913104	0.974846	0	54	49.9064	265	207.817	56	59.9792	27	34.0982	55	51.299	70	68.9459	113	98.4479	54	68.0621	134	135.773
GFUI18_001777	B9 domain-containing protein 2	12.1902	0.553877	0.611652	0.905542	0.365178	0.719219	0	12	11.0903	9	7.05793	4	4.28423	13	16.4177	9	8.39439	23	22.6537	8	6.96976	14	17.6457	15	15.1985
GFUI18_001778	enoyl-[acyl-carrier-protein] reductase, mitochondrial-like	18.6209	-0.236641	0.395509	-0.598319	0.549627	0.825277	0	27	24.9532	25	19.6054	17	18.208	15	18.9435	22	20.5196	20	19.6988	26	22.6517	7	8.82286	14	14.1853
GFUI18_001779	carboxylesterase 1E	597.121	0.636268	0.425835	1.49417	0.135132	0.589596	0	446	412.19	778	610.119	364	389.865	327	412.967	335	312.458	510	502.32	547	476.557	1177	1483.5	764	774.111
GFUI18_001780	GDP-Man:Man(3)GlcNAc(2)-PP-Dol alpha-1,2-mannosyltransferase, transcript variant X2	2162.64	0.114131	0.125117	0.912195	0.361666	0.717315	0	2072	1914.93	2634	2065.62	1870	2002.88	1812	2288.37	2301	2146.17	2026	1995.49	2198	1914.94	2014	2538.46	2563	2596.92
GFUI18_001781	mucin-5AC	228.176	-1.43298	0.629534	-2.27625	0.0228312	0.406979	0	232	214.413	1166	914.394	169	181.009	74	93.4544	66	61.5589	212	208.808	135	117.615	98	123.52	137	138.813
GFUI18_001783	mRNA-capping enzyme	2394.44	0.0186417	0.0622703	0.299367	0.76466	0.918407	0	2642	2441.72	2820	2211.48	2189	2344.54	1990	2513.17	2574	2400.8	2347	2311.66	2669	2325.29	1992	2510.74	2458	2490.53
GFUI18_001784	uncharacterized LOC119640318	1537.03	0.217909	0.148793	1.46452	0.143053	0.597265	0	1561	1442.66	1841	1443.74	1116	1195.3	1231	1554.63	1521	1418.65	1408	1386.8	1791	1560.36	1599	2015.39	1792	1815.72
GFUI18_001785	alpha-tocopherol transfer protein-like, transcript variant X1	16.8987	-1.42663	0.916457	-1.55668	0.119546	0.579504	0	16	14.7871	97	76.0688	7	7.4974	4	5.05159	5	4.66355	4	3.93977	15	13.0683	15	18.9061	8	8.10588
GFUI18_001786	tyrosine-protein phosphatase corkscrew-like	101.608	-5.74e-05	0.262566	-0.000218668	0.999826	0.999936	0	102	94.2676	137	107.437	75	80.3293	98	123.764	96	89.5402	77	75.8405	98	85.3796	117	147.468	109	110.443
GFUI18_001788	probable aminopeptidase NPEPL1, transcript variant X1	6212.78	-0.282006	0.273217	-1.03217	0.301993	0.682318	0	8290	7661.56	8006	6278.42	6747	7226.42	5072	6405.42	7677	7160.41	7367	7256.06	7829	6820.78	2325	2930.45	4121	4175.54
GFUI18_001789	uncharacterized LOC119639221	19.8542	-0.0358169	0.406506	-0.0881091	0.92979	0.979113	0	23	21.2564	36	28.2317	13	13.9237	13	16.4177	27	25.1832	13	12.8042	20	17.4244	20	25.2082	18	18.2382
GFUI18_001790	adenosine deaminase 2-like	17116.6	-0.240739	0.189264	-1.27197	0.203382	0.631568	0	15978	14766.7	21255	16668.5	20458	21911.7	17034	21512.2	20696	19303.4	19195	18905.9	14881	12964.6	12052	15190.5	12658	12825.5
GFUI18_001791	uncharacterized LOC119631815	378.795	0.191555	0.222277	0.861782	0.388807	0.731094	0	348	321.619	432	338.781	341	365.23	301	380.132	397	370.286	415	408.751	551	480.042	191	240.738	497	503.578
GFUI18_001792	uncharacterized LOC119634512	64.5983	0.0141691	0.275137	0.0514982	0.958929	0.987918	0	52	48.058	119	93.3215	59	63.1924	41	51.7788	72	67.1551	77	75.8405	79	68.8264	44	55.458	57	57.7544
GFUI18_001793	uncharacterized LOC119632085, transcript variant X1	160.72	0.084185	0.151684	0.555001	0.578894	0.841875	0	164	151.568	228	178.801	149	159.587	104	131.341	176	164.157	173	170.395	197	171.63	110	138.645	178	180.356
GFUI18_001794	extracellular serine/threonine protein CG31145, transcript variant X6	4020.24	0.187776	0.187863	0.999535	0.317536	0.692019	0	3809	3520.25	3983	3123.53	3767	4034.67	3365	4249.65	4109	3832.51	3830	3772.33	3634	3166.01	4334	5462.61	4955	5020.58
GFUI18_001795	proteasome-associated protein ECM29 homolog	4332.67	0.0290668	0.0923794	0.314646	0.753031	0.914684	0	4891	4520.23	5260	4124.97	3984	4267.09	3343	4221.87	4655	4341.76	4073	4011.67	4576	3986.7	4060	5117.26	4345	4402.5
GFUI18_001796	uncharacterized protein KIAA1143 homolog	239.294	0.480896	0.254669	1.88832	0.0589829	0.511356	0	244	225.503	241	188.996	160	171.369	157	198.275	216	201.465	199	196.003	286	249.169	260	327.706	390	395.161
GFUI18_001797	uncharacterized LOC119634440, transcript variant X3	66.9017	-0.4237	0.401705	-1.05476	0.291537	0.677298	0	66	60.9967	103	80.7741	107	114.603	44	55.5675	81	75.5495	67	65.9911	88	76.6674	37	46.6351	25	25.3309
GFUI18_001798	density-regulated protein homolog	1041.27	-0.215715	0.1385	-1.55752	0.119348	0.579504	0	1278	1181.12	1410	1105.74	1111	1189.94	822	1038.1	1121	1045.57	1081	1064.72	1276	1111.68	591	744.902	878	889.62
GFUI18_001799	protein vreteno-like	1391.29	0.228162	0.182562	1.24978	0.211381	0.637502	0	1495	1381.67	1384	1085.35	1454	1557.32	837	1057.05	1475	1375.75	1307	1287.32	1611	1403.54	1105	1392.75	1955	1980.87
GFUI18_001800	homeotic protein spalt-major	25.9189	-0.0571985	0.484311	-0.118103	0.905986	0.972009	0	50	46.2096	27	21.1738	10	10.7106	22	27.7837	19	17.7215	20	19.6988	38	33.1064	21	26.4686	30	30.397
GFUI18_001801	ATP-binding cassette sub-family B member 6, mitochondrial	35923.8	-0.389102	0.25807	-1.50774	0.131621	0.585839	0	48012	44372.3	47266	37066.7	48457	51900.2	25403	32081.4	44675	41668.8	40436	39827.1	38360	33420	18518	23340.3	19381	19637.5
GFUI18_001803	uncharacterized LOC119644688	36.8614	0.110035	0.385568	0.285385	0.775349	0.92359	0	34	31.4225	44	34.5054	42	44.9844	24	30.3095	33	30.7794	22	21.6687	45	39.2049	27	34.031	64	64.847
GFUI18_001804	protein cereblon homolog, transcript variant X3	4183.08	0.114739	0.0727914	1.57627	0.114964	0.575566	0	4529	4185.67	5117	4012.83	3851	4124.64	2905	3668.72	4575	4267.15	4135	4072.73	4855	4229.77	3798	4787.03	4243	4299.15
GFUI18_001805	acyl-CoA Delta(11) desaturase-like	84706.3	-0.127781	0.209722	-0.609287	0.542334	0.820703	0	72513	67016	93229	73111.5	85316	91378.3	98238	124065	83187	77589.3	79031	77840.9	72545	63202.7	73177	92233	94668	95920.9
GFUI18_001806	uncharacterized LOC119634708	12.0445	0.431704	0.695081	0.621084	0.534545	0.816102	0	10	9.24193	12	9.41057	14	14.9948	5	6.31449	5	4.66355	10	9.84941	8	6.96976	26	32.7706	14	14.1853
GFUI18_001807	protein Dr1	409.55	0.0464707	0.117768	0.394595	0.693142	0.889975	0	418	386.312	498	390.539	384	411.286	335	423.071	436	406.662	395	389.052	519	452.163	279	351.654	469	475.207
GFUI18_001808	phosrestin-1	125.951	0.381194	0.33246	1.14659	0.251552	0.655546	0	103	95.1918	138	108.222	119	127.456	79	99.7689	164	152.964	127	125.088	109	94.963	191	240.738	88	89.1646
GFUI18_001811	glycerol-3-phosphate phosphatase-like, transcript variant X1	2366.68	-0.0238007	0.236779	-0.100519	0.919932	0.976399	0	2117	1956.52	3011	2361.27	1900	2035.01	2535	3201.45	2186	2038.9	2793	2750.94	3105	2705.14	2203	2776.68	1455	1474.26
GFUI18_001812	uncharacterized LOC119642944, transcript variant X6	6151.79	0.1878	0.144237	1.30202	0.19291	0.63103	0	6016	5559.94	7503	5883.96	5171	5538.44	4639	5858.58	7027	6554.15	6043	5952	6377	5555.77	6880	8671.61	5716	5791.65
GFUI18_001814	farnesol dehydrogenase-like	8.00184	0.377323	0.911477	0.413968	0.678897	NA	0	11	10.1661	2	1.56843	9	9.63951	5	6.31449	12	11.1925	12	11.8193	14	12.1971	0	0	9	9.11911
GFUI18_001815	proline dehydrogenase 1, mitochondrial, transcript variant X2	3105.58	-0.0241028	0.274547	-0.087791	0.930043	0.979113	0	3907	3610.82	6076	4764.89	1821	1950.39	1750	2210.07	3583	3341.9	3118	3071.05	2853	2485.59	2207	2781.72	3685	3733.77
GFUI18_001816	exonuclease 3'-5' domain-containing protein 2-like, transcript variant X1	4400.76	0.116469	0.19569	0.595172	0.551729	0.826214	0	3724	3441.69	5179	4061.45	3621	3878.3	4305	5436.77	4317	4026.51	4462	4394.81	4040	3519.73	3816	4809.72	5959	6037.86
GFUI18_001817	peptidoglycan D,D-transpeptidase FtsI-like	70.2395	-0.0355546	0.706174	-0.0503483	0.959845	0.988293	0	10	9.24193	74	58.0319	83	88.8977	102	128.816	22	20.5196	82	80.7652	49	42.6898	76	95.7911	106	107.403
GFUI18_001818	glucose-induced degradation protein 4 homolog	269.23	0.0783198	0.122335	0.640208	0.522037	0.810629	0	275	254.153	355	278.396	264	282.759	180	227.322	262	244.37	266	261.994	326	284.018	231	291.155	295	298.904
GFUI18_001819	box A-binding factor-like	1131.22	-0.107119	0.0960258	-1.11553	0.264624	0.664309	0	1168	1079.46	1467	1150.44	1066	1141.75	1063	1342.46	1228	1145.37	1007	991.836	1280	1115.16	929	1170.92	1030	1043.63
GFUI18_001820	uncharacterized LOC119631260	1169.23	-0.111111	0.13615	-0.816093	0.414447	0.746638	0	1214	1121.97	1638	1284.54	1131	1211.37	997	1259.11	1059	987.74	1273	1253.83	1375	1197.93	1036	1305.78	889	900.765
GFUI18_001821	uncharacterized LOC119634111	57.8021	-0.0808874	0.385956	-0.209577	0.833998	0.943016	0	61	56.3757	105	82.3425	47	50.3397	39	49.253	32	29.8467	75	73.8706	96	83.6371	30	37.8123	56	56.7411
GFUI18_001822	eukaryotic peptide chain release factor subunit 1, transcript variant X1	5721.49	0.0766874	0.125936	0.608941	0.542563	0.820703	0	5505	5087.68	6851	5372.65	4799	5140	5236	6612.53	6111	5699.79	5303	5223.14	5996	5223.84	5252	6619.67	6429	6514.08
GFUI18_001824	uncharacterized LOC119642932, transcript variant X2	75.5415	0.0241841	0.312757	0.0773255	0.938365	0.982195	0	74	68.3902	65	50.9739	99	106.035	59	74.5109	88	82.0785	83	81.7501	58	50.5308	51	64.2809	100	101.323
GFUI18_001827	uncharacterized zinc finger protein CG2678, transcript variant X2	790.67	0.17937	0.145812	1.23015	0.218642	0.643302	0	813	751.369	1021	800.683	676	724.034	529	668.073	805	750.832	663	653.016	979	852.925	730	920.099	982	994.996
GFUI18_001828	alpha-tocopherol transfer protein-like	83.627	3.28243	0.953709	3.44175	0.000577957	0.083588	1	14	12.9387	30	23.5264	5	5.35528	12	15.1548	14	13.0579	18	17.7289	61	53.1444	331	417.195	192	194.541
GFUI18_001829	DNA repair protein complementing XP-C cells homolog, transcript variant X1	1129.64	0.224219	0.202248	1.10864	0.267587	0.666249	0	1049	969.478	1363	1068.88	827	885.764	957	1208.59	1049	978.413	996	981.002	1312	1143.04	944	1189.83	1719	1741.75
GFUI18_001830	armadillo segment polarity protein, transcript variant X1	7042.35	-0.00328658	0.0694205	-0.0473431	0.96224	0.988953	0	7750	7162.49	9042	7090.87	6604	7073.26	5443	6873.95	7346	6851.69	6674	6573.5	7730	6734.53	6287	7924.19	7004	7096.69
GFUI18_001831	cyclic AMP response element-binding protein A	3503.83	0.100343	0.24463	0.410182	0.681672	0.885309	0	2744	2535.98	3546	2780.82	2814	3013.95	4075	5146.31	4187	3905.26	3389	3337.97	3222	2807.07	3716	4683.68	3280	3323.41
GFUI18_001832	40S ribosomal protein S9, transcript variant X1	19310.5	-0.23178	0.128244	-1.80733	0.0707104	0.521057	0	21002	19409.9	22973	18015.8	21034	22528.6	19188	24232.5	19976	18631.8	21172	20853.2	20824	18142.3	12815	16152.1	15622	15828.7
GFUI18_001833	outer dense fiber protein 3-like protein 2	4172.61	0.753626	0.444648	1.69488	0.0900977	0.546989	0	2046	1890.9	1877	1471.97	2713	2905.78	4606	5816.91	3501	3265.42	5380	5298.98	3065	2670.29	6298	7938.06	6213	6295.23
GFUI18_001834	protein roadkill-like	334.348	0.408098	0.507173	0.804652	0.421021	0.752402	0	255	235.669	225	176.448	499	534.457	147	185.646	382	356.295	180	177.289	622	541.899	131	165.114	628	636.311
GFUI18_001836	adenosylmethionine-8-amino-7-oxononanoate aminotransferase-like	100.647	-0.160971	0.533683	-0.301623	0.762939	0.918071	0	29	26.8016	91	71.3635	177	189.577	111	140.182	65	60.6261	104	102.434	78	67.9552	97	122.26	123	124.628
GFUI18_001837	DPH3 homolog, transcript variant X2	422.133	0.162764	0.13437	1.21131	0.225776	0.645342	0	372	343.8	518	406.223	424	454.128	300	378.869	447	416.921	403	396.931	480	418.186	366	461.31	516	522.829
GFUI18_001838	probable serine/threonine-protein kinase dyrk1	28.1273	1.8417	0.80787	2.27971	0.0226252	0.406979	0	13	12.0145	11	8.62636	12	12.8527	10	12.629	18	16.7888	10	9.84941	12	10.4546	89	112.176	57	57.7544
GFUI18_001839	NF-kappa-B inhibitor-interacting Ras-like protein	3420.79	-0.0632687	0.0759524	-0.833005	0.404842	0.742781	0	3869	3575.7	4380	3434.86	3426	3669.44	2644	3339.1	3882	3620.78	3571	3517.23	3963	3452.65	2446	3082.96	3054	3094.42
GFUI18_001840	hippocampus abundant transcript 1 protein, transcript variant X4	1664.77	0.0334034	0.0863695	0.38675	0.698942	0.891158	0	1848	1707.91	2212	1734.68	1497	1603.37	1208	1525.58	1864	1738.57	1487	1464.61	2029	1767.71	1318	1661.22	1756	1779.24
GFUI18_001842	trafficking protein particle complex subunit 11	1312.83	0.153361	0.083595	1.83457	0.0665692	0.518691	0	1389	1283.7	1601	1255.53	1117	1196.37	955	1206.07	1366	1274.08	1262	1243	1646	1434.03	1117	1407.88	1495	1514.79
GFUI18_001843	SET and MYND domain-containing protein 4	94.1779	-0.647679	0.266552	-2.42985	0.0151053	0.359153	0	155	143.25	117	91.7531	123	131.74	83	104.82	94	87.6747	86	84.705	90	78.4098	64	80.6662	44	44.5823
GFUI18_001844	epsin-2, transcript variant X3	2586.65	0.319777	0.20196	1.58337	0.113338	0.573912	0	2561	2366.86	2863	2245.21	1947	2085.35	1896	2394.45	2616	2439.97	2221	2187.55	2578	2246.01	3156	3977.85	3293	3336.58
GFUI18_001846	histone deacetylase 3	424.418	-0.0544538	0.104129	-0.522946	0.601012	0.851331	0	488	451.006	580	454.844	373	399.504	339	428.122	411	383.344	423	416.63	538	468.716	303	381.904	430	435.691
GFUI18_001847	uncharacterized LOC119642665	30.7068	-0.521124	0.379	-1.375	0.169132	0.614796	0	48	44.3612	53	41.5634	27	28.9185	26	32.8353	42	39.1738	24	23.6386	33	28.7503	19	23.9478	13	13.172
GFUI18_001848	origin recognition complex subunit 4	283.441	-0.0626329	0.292362	-0.214231	0.830367	0.941546	0	305	281.879	319	250.164	342	366.301	209	263.946	329	306.862	271	266.919	466	405.989	113	142.426	263	266.481
GFUI18_001849	non-lysosomal glucosylceramidase, transcript variant X1	3275.68	-0.176012	0.208939	-0.84241	0.399558	0.738154	0	2716	2510.11	4776	3745.41	4493	4812.26	2318	2927.4	2768	2581.74	3232	3183.33	3133	2729.53	2636	3322.44	3621	3668.92
GFUI18_001851	uncharacterized LOC119642498, transcript variant X2	1129.8	0.281073	0.173138	1.62341	0.104502	0.56116	0	1031	952.842	1276	1000.66	967	1035.71	830	1048.2	1114	1039.04	1000	984.941	1545	1346.04	872	1099.08	1640	1661.7
GFUI18_001853	sorting nexin lst-4	2852.31	-0.126388	0.0371533	-3.4018	0.000669441	0.0924966	1	3198	2955.57	3810	2987.86	2781	2978.61	2411	3044.85	2982	2781.34	2768	2726.32	3057	2663.32	2204	2777.94	2719	2754.98
GFUI18_001855	dentin sialophosphoprotein-like	77.8514	-5.9794	1.55591	-3.84302	NA	NA	0	5	4.62096	847	664.23	11	11.7816	5	6.31449	0	0	7	6.89459	0	0	3	3.78123	3	3.0397
GFUI18_001856	3 beta-hydroxysteroid dehydrogenase/Delta 5-->4-isomerase type 3	400.5	-0.132408	0.12919	-1.02492	0.305403	0.685711	0	461	426.053	589	461.902	422	451.986	271	342.245	433	403.863	418	411.705	443	385.951	309	389.466	327	331.328
GFUI18_001857	guanine nucleotide-binding protein G(s) subunit alpha	2265.31	-0.277565	0.154199	-1.80005	0.0718531	0.523451	0	2623	2424.16	3258	2554.97	2584	2767.61	1814	2290.9	2439	2274.88	2641	2601.23	2332	2031.69	1457	1836.42	1585	1605.98
GFUI18_001858	paxillin, transcript variant X5	11551.7	-0.0158325	0.151083	-0.104794	0.916539	0.97554	0	11020	10184.6	15348	12036.1	10539	11287.9	10278	12980.1	14309	13346.1	12483	12295	11260	9809.94	10350	13045.2	8863	8980.3
GFUI18_001859	uncharacterized LOC119640100, transcript variant X6	858.367	0.568373	0.451072	1.26005	0.207651	0.634185	0	425	392.782	631	494.839	498	533.386	1019	1286.89	434	404.796	750	738.706	1165	1014.97	1183	1491.06	1350	1367.87
GFUI18_001860	nucleoside diphosphate kinase 6	116.067	-0.0631982	0.178091	-0.354864	0.722692	0.902665	0	135	124.766	128	100.379	124	132.811	94	118.712	119	110.992	101	99.4791	139	121.1	79	99.5723	135	136.787
GFUI18_001861	tubulin polyglutamylase ttll-4, transcript variant X3	1046.26	0.142605	0.1532	0.930847	0.351933	0.710221	0	984	909.405	1151	902.631	1015	1087.12	839	1059.57	1095	1021.32	949	934.709	1450	1263.27	726	915.057	1306	1323.28
GFUI18_001862	pupal cuticle protein Edg-84A-like	28.9154	0.700223	0.797091	0.878473	0.379687	0.725833	0	16	14.7871	45	35.2896	12	12.8527	18	22.7322	49	45.7028	69	67.961	3	2.61366	35	44.1143	14	14.1853
GFUI18_001864	octopamine receptor beta-2R	213.582	-0.490848	0.283768	-1.72975	0.0836753	0.543278	0	239	220.882	362	283.886	334	357.733	122	154.073	235	219.187	205	201.913	152	132.425	158	199.145	151	152.998
GFUI18_001865	inositol hexakisphosphate and diphosphoinositol-pentakisphosphate kinase, transcript variant X3	3506.6	0.0882149	0.120299	0.733299	0.463376	0.779745	0	3920	3622.83	4477	3510.93	2986	3198.18	2547	3216.6	3864	3603.99	3648	3593.07	3704	3227	3524	4441.68	3104	3145.08
GFUI18_001866	cytochrome c oxidase subunit 6A, mitochondrial	10933.7	-0.136733	0.184446	-0.74132	0.4585	0.777815	0	13181	12181.8	13246	10387.7	11312	12115.8	8998	11363.6	12943	12072.1	13414	13212	12100	10541.8	7599	9577.85	6860	6950.79
GFUI18_001867	serine protease nudel	1062.54	7.96062	1.74239	4.5688	4.91e-06	0.00312977	1	7	6.46935	5	3.92107	6	6.42634	11	13.8919	6	5.59626	3	2.95482	3114	2712.98	11	13.8645	6708	6796.78
GFUI18_001869	isoleucine--tRNA ligase, mitochondrial	1012.16	-0.0351435	0.128284	-0.27395	0.784123	0.927316	0	1064	983.341	1430	1121.43	984	1053.92	747	943.384	1213	1131.38	953	938.649	1188	1035.01	875	1102.86	789	799.442
GFUI18_001870	succinate dehydrogenase assembly factor 2-B, mitochondrial	1262.56	-0.107977	0.107732	-1.00228	0.316208	0.691671	0	1541	1424.18	1616	1267.29	1255	1344.18	970	1225.01	1266	1180.81	1490	1467.56	1294	1127.36	907	1143.19	1168	1183.46
GFUI18_001872	uncharacterized LOC119638254, transcript variant X2	159.704	0.696453	0.419158	1.66155	0.0966022	0.55715	0	113	104.434	148	116.064	121	129.598	99	125.027	116	108.194	103	101.449	210	182.956	136	171.416	393	398.201
GFUI18_001873	endocuticle structural glycoprotein SgAbd-5-like	1577.95	-6.07453	1.22532	-4.9575	NA	NA	0	576	532.335	16665	13068.9	141	151.019	151	190.698	29	27.0486	91	89.6297	80	69.6976	38	47.8955	24	24.3176
GFUI18_001874	leucine-rich repeat extensin-like protein 3	57.2557	0.391807	0.442313	0.885814	0.375718	0.723874	0	33	30.4984	90	70.5793	45	48.1976	36	45.4643	62	57.828	24	23.6386	74	64.4703	67	84.4474	89	90.1779
GFUI18_001875	zinc finger protein 268	113.503	-0.0906745	0.432348	-0.209726	0.833882	0.943016	0	132	121.993	117	91.7531	128	137.095	94	118.712	47	43.8374	65	64.0212	120	104.546	144	181.499	156	158.065
GFUI18_001878	EH domain-containing protein 3	10240.1	-0.377623	0.148536	-2.5423	0.0110126	0.330043	0	14176	13101.4	13688	10734.3	11783	12620.3	8326	10514.9	10762	10037.8	10637	10476.8	11231	9784.67	6059	7636.82	7159	7253.75
GFUI18_001879	glycine N-methyltransferase	12533.2	-0.459759	0.38321	-1.19976	0.230233	0.647328	0	17369	16052.3	19533	15318.1	12415	13297.2	11422	14424.8	12087	11273.7	16180	15936.4	19108	16647.3	4152	5233.22	4556	4616.3
GFUI18_001880	early boundary activity protein 3, transcript variant X1	430.102	4.55998	3.06318	1.48864	0.136581	0.590457	0	0	0	1	0.784214	0	0	100	126.29	0	0	0	0	2270	1977.67	107	134.864	1610	1631.31
GFUI18_001882	pseudogene	12.2586	0.55617	0.460562	1.20759	0.227205	0.645531	0	14	12.9387	8	6.27372	10	10.7106	7	8.84028	13	12.1252	15	14.7741	13	11.3259	16	20.1665	13	13.172
GFUI18_001883	ester hydrolase C11orf54 homolog, transcript variant X1	3579.13	-0.308851	0.209061	-1.47732	0.139589	0.593504	0	4318	3990.66	5361	4204.17	4984	5338.15	1979	2499.27	3679	3431.44	3388	3336.98	3945	3436.96	2642	3330	2610	2644.54
GFUI18_001885	J domain-containing protein, transcript variant X2	1495.59	-0.0531924	0.200097	-0.265833	0.790368	0.929436	0	1229	1135.83	1722	1350.42	1813	1941.83	1328	1677.13	1580	1473.68	1459	1437.03	1370	1193.57	1514	1908.26	1325	1342.54
GFUI18_001886	syntaxin-4, transcript variant X4	3177.04	-0.0855173	0.132303	-0.646376	0.518036	0.808044	0	3395	3137.63	3927	3079.61	3320	3555.91	2656	3354.26	3770	3516.32	3186	3138.02	2868	2498.66	2843	3583.34	2694	2729.65
GFUI18_001887	circumsporozoite protein-like	16.0727	0.238134	0.501554	0.474792	0.634935	0.86707	0	17	15.7113	22	17.2527	12	12.8527	10	12.629	28	26.1159	22	21.6687	11	9.58342	6	7.56245	21	21.2779
GFUI18_001888	40S ribosomal protein S6	26787.6	-0.23931	0.142483	-1.67957	0.0930408	0.551097	0	28809	26625.1	35829	28097.6	29545	31644.4	24332	30728.8	28608	26683	30618	30156.9	30038	26169.7	16302	20547.2	20169	20435.9
GFUI18_001889	ER membrane protein complex subunit 8/9 homolog	1528.78	0.0222636	0.10723	0.207625	0.835522	0.943565	0	1604	1482.4	1753	1374.73	1604	1717.98	1179	1488.96	1575	1469.02	1489	1466.58	1709	1488.92	1159	1460.81	1786	1809.64
GFUI18_001890	polypeptide N-acetylgalactosaminyltransferase 35A, transcript variant X1	1594.82	0.0622221	0.079534	0.782333	0.434019	0.762301	0	1609	1487.03	2030	1591.96	1594	1707.26	1139	1438.44	1742	1624.78	1519	1496.13	1909	1663.16	1373	1730.54	1593	1614.08
GFUI18_001891	uncharacterized LOC119632692, transcript variant X1	3648.94	0.487978	0.34909	1.39786	0.162156	0.607989	0	3877	3583.09	3863	3029.42	2426	2598.38	2151	2716.49	3530	3292.47	2573	2534.25	3343	2912.49	6718	8467.43	3658	3706.41
GFUI18_001893	uncharacterized LOC119631811, transcript variant X1	898.966	0.150498	0.112495	1.33782	0.180957	0.625612	0	969	895.543	985	772.451	875	937.175	620	782.996	939	875.815	846	833.26	1069	931.334	796	1003.29	1045	1058.83
GFUI18_001895	KN motif and ankyrin repeat domain-containing protein 1, transcript variant X4	11420.6	-0.0966907	0.144491	-0.669182	0.503379	0.800815	0	12754	11787.2	13832	10847.3	11669	12498.2	9705	12256.4	14215	13258.5	11355	11184	11150	9714.11	10036	12649.5	8478	8590.2
GFUI18_001897	peptide chain release factor 1	360.356	-0.103443	0.135441	-0.763749	0.445017	0.769259	0	397	366.904	488	382.697	380	407.002	272	343.508	386	360.026	336	330.94	490	426.898	238	299.977	321	325.248
GFUI18_001898	chymotrypsin-2-like	48522.1	0.0418268	0.244687	0.17094	0.864271	0.955827	0	43067	39802.2	57606	45175.5	64042	68592.6	29612	37396.9	65139	60755.8	50795	50030.1	44281	38578.5	48453	61070.6	34836	35297
GFUI18_001899	uncharacterized LOC119642579	1235.21	-0.0957151	0.118663	-0.806614	0.419889	0.751201	0	1268	1171.88	1685	1321.4	1223	1309.9	1046	1320.99	1426	1330.04	1409	1387.78	1263	1100.35	923	1163.36	998	1011.21
GFUI18_001900	uncharacterized LOC119634656	1158.16	-0.53999	0.533247	-1.01265	0.31123	0.689036	0	1798	1661.7	1866	1463.34	1159	1241.36	981	1238.9	848	790.938	1629	1604.47	2068	1801.68	180	226.874	389	394.148
GFUI18_001902	zinc finger protein 2 homolog, transcript variant X1	356.235	0.507727	0.309212	1.64201	0.100589	0.55715	0	297	274.485	333	261.143	234	250.627	292	368.766	301	280.746	262	258.055	558	486.141	290	365.519	652	660.629
GFUI18_001904	pseudogene	944.407	-0.0136772	0.154641	-0.0884449	0.929523	0.979113	0	1103	1019.38	1145	897.926	942	1008.94	690	871.399	1288	1201.33	1041	1025.32	880	766.674	682	859.599	838	849.09
GFUI18_001906	sphingomyelin phosphodiesterase-like	110436	-0.206608	0.172465	-1.19797	0.230929	0.647328	0	125203	115712	143265	112350	122836	131564	93030	117487	151249	141071	113921	112206	109747	95613.8	66937	84368	82464	83555.4
GFUI18_001907	coatomer subunit alpha	6170.93	0.107149	0.120886	0.886365	0.375421	0.723431	0	6732	6221.66	7074	5547.53	5516	5907.95	4744	5991.19	6096	5685.8	5731	5644.7	6632	5777.93	6062	7640.6	7028	7121.01
GFUI18_001908	uncharacterized LOC119632720, transcript variant X2	9530.75	-0.326804	0.396367	-0.8245	0.409655	0.744706	0	13199	12198.4	13339	10460.6	11712	12544.2	6143	7757.98	10658	9940.82	14736	14514.1	12042	10491.2	3294	4151.79	3669	3717.56
GFUI18_001909	pyruvate dehydrogenase phosphatase regulatory subunit, mitochondrial	3560.1	0.0781556	0.103184	0.757437	0.448788	0.771352	0	3962	3661.65	4277	3354.09	3179	3404.89	2685	3390.88	4004	3734.57	3843	3785.13	4005	3489.24	3321	4185.82	2995	3034.64
GFUI18_001910	RNA-binding protein 25	2173.36	0.0708464	0.0599484	1.18179	0.237289	0.64973	0	2185	2019.36	2646	2075.03	1919	2055.36	1830	2311.1	2354	2195.6	2186	2153.08	2550	2221.61	1779	2242.27	2257	2286.87
GFUI18_001912	anaphase-promoting complex subunit 2	903.757	-0.0926265	0.111705	-0.82921	0.406986	0.743946	0	1055	975.023	1135	890.083	911	975.733	714	901.709	820	764.822	805	792.878	992	864.25	810	1020.93	936	948.387
GFUI18_001913	tyrosine-protein kinase Btk29A, transcript variant X1	1174.51	1.00007	0.430249	2.3244	0.0201041	0.396578	0	758	700.538	1186	930.078	560	599.792	625	789.311	792	738.706	611	601.799	1656	1442.74	1506	1898.18	2832	2869.48
GFUI18_001914	uncharacterized LOC119639256	148.437	0.0415854	0.254854	0.163173	0.870382	0.958216	0	149	137.705	214	167.822	140	149.948	102	128.816	117	109.127	130	128.042	235	204.737	93	117.218	190	192.515
GFUI18_001915	phosphoglycerate kinase-like	15.3559	-0.363563	0.575455	-0.631783	0.527529	0.813295	0	24	22.1806	14	10.979	12	12.8527	19	23.9951	13	12.1252	17	16.744	13	11.3259	19	23.9478	4	4.05294
GFUI18_001916	aldo-keto reductase family 1 member B1-like, transcript variant X3	5179.81	0.121656	0.178647	0.680986	0.49588	0.796027	0	4724	4365.89	5967	4679.41	4801	5142.14	4407	5565.59	5458	5090.73	5616	5531.43	4763	4149.62	5868	7396.08	4636	4697.36
GFUI18_001917	dehydrodolichyl diphosphate synthase complex subunit nus1, transcript variant X2	1272.2	-0.0060259	0.104905	-0.0574414	0.954194	0.986855	0	1382	1277.23	1523	1194.36	1319	1412.72	965	1218.7	1437	1340.3	1306	1286.33	1499	1305.96	835	1052.44	1344	1361.79
GFUI18_001918	inducible metalloproteinase inhibitor protein-like	25.92	-0.16743	0.954973	-0.175324	0.860825	0.954597	0	26	24.029	92	72.1477	1	1.07106	10	12.629	21	19.5869	19	18.7139	14	12.1971	49	61.76	11	11.1456
GFUI18_001919	60S ribosomal protein L27	15795	-0.155375	0.134071	-1.1589	0.246499	0.653144	0	16744	15474.7	19807	15532.9	16126	17271.9	14809	18702.2	17343	16176	18358	18081.6	17513	15257.7	10563	13313.7	12183	12344.2
GFUI18_001920	WD repeat-containing protein 89	792.966	-0.0930488	0.134662	-0.690978	0.489579	0.792725	0	870	804.047	908	712.067	727	778.658	787	993.9	786	733.11	745	733.781	900	784.098	550	693.225	892	903.805
GFUI18_001921	homeobox protein abdominal-A, transcript variant X3	506.291	-0.905209	0.43751	-2.069	0.0385458	0.466637	0	560	517.548	1586	1243.76	446	477.691	391	493.793	552	514.856	448	441.254	565	492.239	154	194.103	179	181.369
GFUI18_001922	protease 4-like	47.3208	-0.188361	0.98513	-0.191204	0.848366	0.950073	0	2	1.84839	52	40.7792	65	69.6187	72	90.9286	4	3.73084	46	45.3073	22	19.1668	43	54.1976	99	100.31
GFUI18_001923	transmembrane emp24 domain-containing protein B	3061.56	-0.056343	0.144469	-0.39	0.696537	0.890434	0	3199	2956.49	3076	2412.24	3331	3567.69	2833	3577.79	3194	2979.08	3320	3270.01	2982	2597.98	2578	3249.33	2905	2943.45
GFUI18_001924	mediator of RNA polymerase II transcription subunit 22, transcript variant X1	627.765	-0.000964456	0.101945	-0.00946058	0.992452	0.998344	0	603	557.288	902	707.361	618	661.913	463	584.722	711	663.157	643	633.317	741	645.574	467	588.611	600	607.941
GFUI18_001930	vacuolar protein sorting-associated protein 33A	1209.04	0.0141971	0.100896	0.140711	0.888099	0.964756	0	1261	1165.41	1313	1029.67	1186	1270.27	1067	1347.51	1371	1278.75	1169	1151.4	1309	1140.43	981	1236.46	1245	1261.48
GFUI18_001931	mpv17-like protein	29.272	1.32047	0.751176	1.75787	0.0787692	0.533037	0	12	11.0903	28	21.958	10	10.7106	16	20.2064	12	11.1925	12	11.8193	82	71.4401	15	18.9061	85	86.1249
GFUI18_001932	enoyl-CoA delta isomerase 1, mitochondrial, transcript variant X2	7273.32	-0.326471	0.283621	-1.15108	0.249698	0.654378	0	9532	8809.4	9204	7217.91	8966	9603.1	5663	7151.79	7802	7277	9899	9749.93	8652	7537.8	3476	4381.18	3683	3731.74
GFUI18_001934	microtubule-associated protein RP/EB family member 1-like	15.4895	-0.203139	0.619185	-0.328074	0.742855	0.911231	0	10	9.24193	13	10.1948	13	13.9237	27	34.0982	19	17.7215	15	14.7741	25	21.7805	10	12.6041	5	5.06617
GFUI18_001936	uncharacterized LOC119633344	899.103	0.0953024	0.129066	0.738403	0.46027	0.778843	0	843	779.094	1089	854.01	745	797.937	820	1035.58	940	876.747	835	822.426	1059	922.622	727	916.317	1073	1087.2
GFUI18_001937	SWI/SNF complex subunit SMARCC2-like	638.485	0.11212	0.149719	0.748869	0.453936	0.775043	0	695	642.314	731	573.261	582	623.355	479	604.928	557	519.519	693	682.564	689	600.271	527	664.236	825	835.918
GFUI18_001938	uncharacterized LOC119633398, transcript variant X2	1702.34	-0.683785	0.309991	-2.20582	0.0273964	0.42443	0	2243	2072.96	2821	2212.27	2390	2559.83	1403	1771.85	1902	1774.01	1801	1773.88	1844	1606.53	699	881.026	660	668.735
GFUI18_001940	sideroflexin-2	903.071	-0.0255706	0.149243	-0.171335	0.86396	0.955827	0	1045	965.781	1213	951.252	903	967.164	604	762.79	847	790.005	1071	1054.87	936	815.462	613	772.631	1034	1047.68
GFUI18_001941	eukaryotic translation initiation factor 4B-like	26.9535	-1.15875	0.762791	-1.51909	0.12874	0.584749	0	18	16.6355	108	84.6952	7	7.4974	37	46.7272	22	20.5196	29	28.5633	25	21.7805	8	10.0833	6	6.07941
GFUI18_001942	uncharacterized LOC119641949	871.662	-0.362997	0.49172	-0.738219	0.460381	0.778843	0	779	719.946	1129	885.378	535	573.015	1426	1800.89	969	903.796	1113	1096.24	1392	1212.74	260	327.706	321	325.248
GFUI18_001943	uncharacterized LOC119631433	975.234	0.762	0.323635	2.3545	0.0185476	0.386271	0	609	562.833	784	614.824	625	669.411	766	967.379	720	671.551	927	913.041	2220	1934.11	779	981.859	1443	1462.1
GFUI18_001944	polycystin-2-like	155.575	-0.230406	0.308074	-0.747894	0.454524	0.775661	0	145	134.008	154	120.769	147	157.445	211	266.471	169	157.628	112	110.313	122	106.289	130	163.853	181	183.395
GFUI18_001945	uncharacterized LOC119643709	171.563	-0.122177	0.28238	-0.432668	0.665256	0.877884	0	220	203.322	252	197.622	167	178.867	109	137.656	193	180.013	191	188.124	151	131.554	183	230.655	95	96.2573
GFUI18_001947	uncharacterized LOC119634877	373.507	0.0304011	0.100226	0.303327	0.761641	0.917736	0	387	357.662	447	350.544	390	417.712	278	351.085	382	356.295	376	370.338	431	375.496	296	373.081	404	409.347
GFUI18_001948	pseudogene	525.443	0.130473	0.234142	0.557239	0.577364	0.840965	0	626	578.545	351	275.259	574	614.787	419	529.154	601	560.559	585	576.191	578	503.565	466	587.351	497	503.578
GFUI18_001949	RNA-binding protein FUS	1364.93	0.0888345	0.175349	0.506616	0.612424	0.855721	0	1440	1330.84	1579	1238.27	1055	1129.97	1248	1576.1	1394	1300.2	1129	1112	1903	1657.93	966	1217.56	1699	1721.49
GFUI18_001950	probable ATP-dependent RNA helicase pitchoune	23.6099	0.00791693	0.389265	0.0203381	0.983774	0.994998	0	25	23.1048	31	24.3106	12	12.8527	27	34.0982	26	24.2505	30	29.5482	19	16.5532	17	21.427	26	26.3441
GFUI18_001951	very long-chain specific acyl-CoA dehydrogenase, mitochondrial	15249.3	-0.13039	0.282796	-0.461076	0.644744	0.870168	0	18533	17128.1	19823	15545.5	14570	15605.3	12507	15795.1	18870	17600.2	21044	20727.1	19622	17095.1	8184	10315.2	7335	7432.07
GFUI18_001953	uncharacterized LOC119634659	52.9443	-0.196533	0.424048	-0.46347	0.643028	0.870005	0	44	40.6645	89	69.7951	50	53.5528	50	63.1449	48	44.7701	49	48.2621	27	23.5229	74	93.2703	39	39.5161
GFUI18_001954	putative ferric-chelate reductase 1 homolog, transcript variant X1	514.289	0.467897	0.5946	0.78691	0.431335	0.760715	0	631	583.165	850	666.582	310	332.028	90	113.661	175	163.224	311	306.317	743	647.317	605	762.548	1040	1053.76
GFUI18_001955	serine/threonine-protein kinase pakD, transcript variant X2	260.429	-0.51841	0.343494	-1.50923	0.131241	0.585701	0	316	292.045	570	447.002	238	254.912	204	257.631	276	257.428	304	299.422	309	269.207	126	158.812	106	107.403
GFUI18_001956	uncharacterized LOC119639120	1391.09	0.335152	0.204456	1.63924	0.101164	0.557579	0	1414	1306.81	1702	1334.73	861	922.18	1024	1293.21	1397	1303	1381	1360.2	1379	1201.41	1667	2101.1	1675	1697.17
GFUI18_001957	protein late bloomer	885.681	-0.29812	0.165946	-1.79649	0.0724168	0.52367	0	1021	943.601	1314	1030.46	957	1025	755	953.488	945	881.411	1032	1016.46	850	740.537	636	801.62	571	578.557
GFUI18_001959	uncharacterized LOC119641911	1488.69	-0.547645	0.402011	-1.36226	0.173115	0.617493	0	2749	2540.61	2221	1741.74	1402	1501.62	1139	1438.44	1590	1483.01	1588	1564.09	2154	1876.61	663	835.651	411	416.439
GFUI18_001961	zinc finger SWIM domain-containing protein 8, transcript variant X1	858.913	0.324703	0.223842	1.45059	0.146894	0.601338	0	927	856.726	1005	788.136	604	646.918	570	719.852	834	777.88	663	653.016	1013	882.546	1077	1357.46	1034	1047.68
GFUI18_001962	zinc finger protein 226	231.371	0.389043	0.214638	1.81255	0.0699012	0.520662	0	213	196.853	230	180.369	181	193.861	174	219.744	260	242.505	196	193.049	362	315.382	162	204.186	332	336.394
GFUI18_001964	uncharacterized LOC119633180, transcript variant X2	481.949	-0.383332	0.233284	-1.6432	0.100342	0.55715	0	556	513.851	665	521.503	596	638.35	429	541.783	617	575.482	488	480.651	475	413.83	318	400.81	248	251.282
GFUI18_001965	kinesin-like protein Klp61F, transcript variant X1	634.439	0.344657	0.140268	2.45714	0.0140049	0.354106	0	625	577.62	709	556.008	478	511.965	443	559.464	698	651.032	613	603.769	763	664.741	720	907.495	669	677.854
GFUI18_001966	A-kinase anchor protein 200, transcript variant X1	4681.88	-0.129735	0.0746301	-1.73838	0.082144	0.5379	0	5103	4716.15	6583	5162.48	4593	4919.36	3856	4869.73	4447	4147.76	4591	4521.87	5415	4717.66	3305	4165.65	4852	4916.21
GFUI18_001967	uncharacterized LOC119632342	166.427	0.398263	1.30462	0.305271	0.76016	0.917736	0	171	158.037	1	0.784214	374	400.575	5	6.31449	182	169.753	7	6.89459	38	33.1064	340	428.539	290	293.838
GFUI18_001968	thioredoxin domain-containing protein 9	730.217	-0.119275	0.142072	-0.83954	0.401166	0.739414	0	861	795.73	973	763.041	717	767.948	578	729.955	696	649.166	762	750.525	874	761.446	420	529.372	814	824.773
GFUI18_001969	zinc finger protein 567	808.47	-0.0039026	0.129073	-0.0302355	0.975879	0.993242	0	792	731.96	1147	899.494	802	858.988	591	746.372	729	679.946	754	742.646	932	811.977	698	879.766	913	925.083
GFUI18_001970	uncharacterized LOC119640952	149.647	-0.210128	0.134752	-1.55937	0.118908	0.579504	0	150	138.629	213	167.038	164	175.653	132	166.702	151	140.839	151	148.726	155	135.039	105	132.343	140	141.853
GFUI18_001971	uncharacterized LOC119637137	435.233	0.0606122	0.115561	0.524503	0.599929	0.850737	0	390	360.435	568	445.434	404	432.707	367	463.483	524	488.74	463	456.028	514	447.807	335	422.237	395	400.228
GFUI18_001972	cytoplasmic dynein 1 intermediate chain, transcript variant X4	2308.24	0.0634666	0.0916437	0.692537	0.4886	0.792086	0	2409	2226.38	3100	2431.06	1956	2094.99	1783	2251.75	2420	2257.16	2256	2222.03	2456	2139.72	2102	2649.38	2469	2501.68
GFUI18_001973	gastrulation defective protein 1 homolog	1061.66	-0.00661026	0.0640694	-0.103174	0.917825	0.975566	0	1137	1050.81	1358	1064.96	1039	1112.83	816	1030.52	1187	1107.13	1031	1015.47	1257	1095.12	791	996.984	1067	1081.12
GFUI18_001976	intraflagellar transport protein 20 homolog	57.6217	0.04538	0.209339	0.216778	0.828382	0.941171	0	66	60.9967	81	63.5214	48	51.4107	39	49.253	58	54.0972	52	51.217	68	59.243	54	68.0621	60	60.7941
GFUI18_001977	uncharacterized LOC119642082, transcript variant X3	63.5428	-0.0147994	0.488412	-0.030301	0.975827	0.993242	0	84	77.6322	119	93.3215	40	42.8423	33	41.6756	44	41.0392	41	40.3826	149	129.812	32	40.3331	64	64.847
GFUI18_001978	peroxisomal membrane protein PEX14	1650.53	-0.342791	0.133605	-2.5657	0.0102968	0.319112	0	2067	1910.31	2584	2026.41	1705	1826.15	1361	1718.8	1632	1522.18	1753	1726.6	1886	1643.12	979	1233.94	1231	1247.29
GFUI18_001979	CWF19-like protein 2 homolog	1230.21	0.062539	0.148126	0.422202	0.672878	0.881593	0	1257	1161.71	1407	1103.39	1220	1306.69	976	1232.59	1214	1132.31	1202	1183.9	1566	1364.33	800	1008.33	1558	1578.62
GFUI18_001980	organic cation transporter-like protein	7468.7	0.032368	0.158326	0.204439	0.83801	0.944994	0	8829	8159.7	8021	6290.18	7731	8280.34	5362	6771.66	7780	7256.48	6841	6737.98	6877	5991.38	6985	8803.96	8810	8926.6
GFUI18_001981	H/ACA ribonucleoprotein complex subunit 4, transcript variant X2	9271.34	-0.0214614	0.0948416	-0.226287	0.820979	0.938692	0	8823	8154.15	11417	8953.38	9818	10515.6	7738	9772.3	10191	9505.25	9907	9757.81	10321	8991.86	6642	8371.64	9297	9420.04
GFUI18_001982	receptor expression-enhancing protein 1, transcript variant X2	3704.34	-0.014771	0.101049	-0.146176	0.883782	0.963284	0	4004	3700.47	5105	4003.41	3619	3876.16	2628	3318.89	4217	3933.24	3955	3895.44	4049	3527.57	3125	3938.78	3104	3145.08
GFUI18_001983	uncharacterized LOC119636903	103.913	1.95296	0.53302	3.66395	0.000248358	0.0498877	1	70	64.6935	46	36.0739	20	21.4211	30	37.8869	72	67.1551	163	160.545	299	260.495	50	63.0205	221	223.925
GFUI18_001985	zinc finger protein 706-like, transcript variant X1	579.143	0.0704782	0.113316	0.621961	0.533967	0.815997	0	602	556.364	653	512.092	544	582.655	479	604.928	628	585.742	577	568.311	644	561.066	426	536.934	695	704.198
GFUI18_001986	myelin expression factor 2	4227.3	0.028892	0.112438	0.25696	0.79721	0.932278	0	4861	4492.5	5143	4033.21	3994	4277.8	3103	3918.77	4183	3901.53	4068	4006.74	5737	4998.19	2964	3735.85	4620	4681.14
GFUI18_001988	uncharacterized LOC119637692, transcript variant X3	840.198	0.250562	0.30185	0.830086	0.40649	0.7439	0	909	840.091	697	546.597	629	673.695	776	980.008	657	612.79	1153	1135.64	803	699.59	1108	1396.53	668	676.841
GFUI18_001989	E3 ubiquitin-protein ligase arkadia-C, transcript variant X6	1799.41	0.143316	0.111819	1.28168	0.199956	0.631373	0	1929	1782.77	2287	1793.5	1561	1671.92	1230	1553.36	1907	1778.68	1671	1645.84	2237	1948.92	1411	1778.44	2212	2241.27
GFUI18_001990	mRNA (2'-O-methyladenosine-N(6)-)-methyltransferase, transcript variant X1	683.529	0.301748	0.229896	1.31254	0.189339	0.629023	0	716	661.722	730	572.477	521	558.021	498	628.923	638	595.069	512	504.29	890	775.386	597	752.464	1089	1103.41
GFUI18_001991	3-phosphoinositide-dependent protein kinase 1, transcript variant X1	1196.16	0.0353261	0.153616	0.229964	0.81812	0.937575	0	1112	1027.7	1565	1227.3	909	973.591	1182	1492.74	1290	1203.2	1109	1092.3	1443	1257.17	881	1110.42	1363	1381.04
GFUI18_001993	zinc finger protein 484	505.709	0.232079	0.146103	1.58846	0.112183	0.573347	0	479	442.688	539	422.692	430	460.554	412	520.314	523	487.807	499	491.486	708	616.824	367	462.57	638	646.444
GFUI18_001994	sodium channel protein Nach	34.6531	-0.242206	0.348695	-0.694608	0.487301	0.791162	0	38	35.1193	58	45.4844	39	41.7712	23	29.0466	50	46.6355	41	40.3826	26	22.6517	21	26.4686	24	24.3176
GFUI18_001995	mevalonate kinase	678.656	-0.10368	0.0737648	-1.40554	0.15986	0.607989	0	763	705.159	880	690.109	698	747.598	539	680.702	738	688.34	683	672.715	752	655.158	527	664.236	596	603.888
GFUI18_001997	tRNA (adenine(58)-N(1))-methyltransferase non-catalytic subunit TRM6	416.588	0.0768233	0.117317	0.654835	0.512574	0.804902	0	440	406.645	498	390.539	360	385.581	346	436.963	470	438.374	399	392.992	546	475.686	286	360.477	456	462.035
GFUI18_002000	hemicentin-2, transcript variant X3	296.282	0.312042	0.30518	1.02249	0.306551	0.686831	0	231	213.488	318	249.38	248	265.622	251	316.987	423	394.536	430	423.525	361	314.51	271	341.571	145	146.919
GFUI18_002001	aminopeptidase N, transcript variant X1	4799.18	0.603296	0.325485	1.85353	0.0638063	0.515331	0	3492	3227.28	5091	3992.44	2973	3184.25	3559	4494.65	4626	4314.72	3849	3791.04	4025	3506.66	8103	10213.1	6384	6468.49
GFUI18_002003	probable RNA helicase armi	13.943	0.305013	0.682587	0.446848	0.654984	0.873967	0	12	11.0903	6	4.70529	15	16.0659	14	17.6806	13	12.1252	6	5.90965	9	7.84098	14	17.6457	32	32.4235
GFUI18_002004	nitric oxide synthase, transcript variant X3	670.128	4.85058	1.29152	3.75571	0.000172848	0.0394082	1	26	24.029	18	14.1159	54	57.8371	53	66.9336	21	19.5869	64	63.0362	181	157.691	1543	1944.81	3635	3683.11
GFUI18_002005	raf homolog serine/threonine-protein kinase Raf	775.914	-0.105394	0.0781523	-1.34857	0.177475	0.620824	0	889	821.607	1123	880.673	734	786.156	585	738.795	835	778.813	742	730.826	867	755.348	572	720.954	760	770.058
GFUI18_002006	protein twist, transcript variant X2	84.4484	-0.178741	0.227935	-0.784177	0.432936	0.761853	0	115	106.282	127	99.5952	78	83.5424	56	70.7223	96	89.5402	99	97.5092	77	67.084	65	81.9266	63	63.8338
GFUI18_002007	uncharacterized LOC119634413	147.217	-0.00366153	0.690583	-0.00530208	0.99577	0.999221	0	253	233.821	373	292.512	28	29.9896	26	32.8353	121	112.858	141	138.877	134	116.744	80	100.833	263	266.481
GFUI18_002009	DDB1- and CUL4-associated factor 8-like	1490.3	0.0715597	0.217396	0.329168	0.742029	0.910702	0	1328	1227.33	1453	1139.46	1174	1257.42	1722	2174.71	1546	1441.97	1407	1385.81	1522	1326	1389	1750.71	1687	1709.33
GFUI18_002010	pseudogene	27.2039	0.825441	0.835812	0.987591	0.323353	0.69637	0	16	14.7871	20	15.6843	4	4.28423	33	41.6756	29	27.0486	29	28.5633	71	61.8566	38	47.8955	3	3.0397
GFUI18_002011	serine-rich adhesin for platelets, transcript variant X3	1394.64	-0.189693	0.170736	-1.11103	0.266557	0.665888	0	1526	1410.32	2306	1808.4	1255	1344.18	1129	1425.81	1323	1233.98	1304	1284.36	2025	1764.22	876	1104.12	1161	1176.37
GFUI18_002012	uncharacterized LOC119641644	292.683	-1.16582	0.586395	-1.98812	0.0467985	0.491018	0	244	225.503	1326	1039.87	195	208.856	172	217.218	287	267.688	293	288.588	207	180.343	100	126.041	79	80.0455
GFUI18_002013	SET domain-containing protein SmydA-8	642.137	-0.0752908	0.420232	-0.179165	0.857808	0.953834	0	375	346.572	1336	1047.71	563	603.005	511	645.341	455	424.383	310	305.332	621	541.028	621	782.714	1069	1083.15
GFUI18_002014	luciferin sulfotransferase	34.3794	1.59195	0.977434	1.6287	0.103376	0.560121	0	12	11.0903	20	15.6843	4	4.28423	27	34.0982	10	9.3271	5	4.92471	158	137.653	17	21.427	70	70.9264
GFUI18_002015	60S ribosomal protein L28	24053.1	-0.140399	0.131684	-1.06619	0.286339	0.676281	0	24250	22411.7	31040	24342	25657	27480.1	21543	27206.6	27489	25639.3	27673	27256.3	25785	22464.4	15880	20015.3	19405	19661.8
GFUI18_002016	DENN domain-containing protein 5B, transcript variant X1	1212.09	0.0355482	0.110764	0.320936	0.748259	0.91319	0	1302	1203.3	1584	1242.2	994	1064.63	1006	1270.47	1194	1113.66	1102	1085.41	1372	1195.31	1091	1375.11	1341	1358.75
GFUI18_002017	uncharacterized LOC119640456	17.2035	0.455813	0.63459	0.718278	0.472586	0.78482	0	7	6.46935	29	22.7422	7	7.4974	16	20.2064	24	22.385	31	30.5332	7	6.09854	18	22.6874	16	16.2118
GFUI18_002018	claspin	1411.88	0.00833458	0.198028	0.0420879	0.966429	0.99075	0	1492	1378.9	2031	1592.74	1445	1547.68	879	1110.09	1389	1295.53	1325	1305.05	1990	1733.73	801	1009.59	1711	1733.64
GFUI18_002020	phospholipase A-2-activating protein	1462.22	0.0581654	0.100288	0.579981	0.561928	0.831432	0	1632	1508.28	1826	1431.98	1433	1534.82	984	1242.69	1645	1534.31	1396	1374.98	1818	1583.88	1068	1346.12	1582	1602.94
GFUI18_002021	sepiapterin reductase	791.185	-0.6155	0.325578	-1.89048	0.0586932	0.511356	0	1142	1055.43	1457	1142.6	922	987.515	583	736.269	678	632.377	939	924.86	894	778.871	211	265.946	589	596.795
GFUI18_002022	catenin alpha	2689.8	-0.00448608	0.0711984	-0.0630082	0.94976	0.985773	0	3040	2809.55	3543	2778.47	2603	2787.96	1899	2398.24	2835	2644.23	2601	2561.83	3125	2722.56	2113	2663.24	2805	2842.12
GFUI18_002024	integrator complex subunit 3 homolog	1454.46	0.090674	0.104637	0.866554	0.386187	0.730045	0	1472	1360.41	1765	1384.14	1280	1370.95	1188	1500.32	1583	1476.48	1284	1264.66	1662	1447.97	1231	1551.56	1711	1733.64
GFUI18_002025	pseudogene	134.099	-0.108048	0.200233	-0.53961	0.589466	0.845489	0	162	149.719	173	135.669	136	145.664	101	127.553	175	163.224	138	135.922	141	122.842	108	136.124	89	90.1779
GFUI18_002026	uncharacterized LOC119633694, transcript variant X1	904.052	-0.0101958	0.113694	-0.089677	0.928544	0.979113	0	1015	938.055	1082	848.52	923	988.586	678	856.244	1144	1067.02	888	874.628	1050	914.781	685	863.38	775	785.257
GFUI18_002027	40S ribosomal protein S24-like, transcript variant X1	11151.6	-0.0792751	0.111512	-0.710908	0.477141	0.786658	0	12110	11192	13004	10197.9	11320	12124.4	9867	12461	11545	10768.1	13040	12843.6	12821	11169.9	7861	9908.08	9573	9699.69
GFUI18_002028	ubiquitin carboxyl-terminal hydrolase calypso	857.486	0.204606	0.169903	1.20425	0.228491	0.645924	0	849	784.639	996	781.078	706	756.166	666	841.09	828	772.284	771	759.39	1159	1009.74	630	794.058	1203	1218.92
GFUI18_002030	protein DDI1 homolog 2, transcript variant X3	690.515	0.252683	0.181839	1.38959	0.164652	0.60955	0	643	594.256	814	638.351	598	640.492	494	623.871	734	684.609	575	566.341	936	815.462	507	639.027	999	1012.22
GFUI18_002031	solute carrier family 23 member 1	583.671	-0.0238645	0.190385	-0.125348	0.900248	0.969904	0	646	597.028	616	483.076	483	517.321	602	760.264	754	703.263	577	568.311	660	575.005	484	610.038	433	438.731
GFUI18_002032	uncharacterized LOC119645141	142.424	-0.414744	0.269445	-1.53925	0.123743	0.583336	0	202	186.687	219	171.743	155	166.014	109	137.656	186	173.484	139	136.907	156	135.91	58	73.1037	99	100.31
GFUI18_002034	chymotrypsin-1-like	4259.79	0.00445943	1.46071	0.00305293	0.997564	0.999884	0	9849	9102.37	6387	5008.78	1900	2035.01	684	863.822	5735	5349.09	9820	9672.12	7196	6269.3	21	26.4686	11	11.1456
GFUI18_002037	SUMO-activating enzyme subunit 1	1515.99	0.00501954	0.116329	0.0431497	0.965582	0.990418	0	1578	1458.38	1873	1468.83	1408	1508.05	1282	1619.03	1510	1408.39	1356	1335.58	1968	1714.56	1087	1370.06	1738	1761
GFUI18_002038	cyclin-Q	2216.75	-0.0876635	0.101816	-0.860997	0.38924	0.731253	0	2698	2493.47	2567	2013.08	2154	2307.06	1865	2355.3	2218	2068.75	2091	2059.51	2430	2117.07	1608	2026.74	2477	2509.78
GFUI18_002039	uncharacterized LOC119637576	403.931	0.177424	0.137288	1.29236	0.196234	0.631198	0	384	354.89	570	447.002	307	328.814	296	373.818	514	479.413	451	444.209	424	369.397	348	438.622	394	399.214
GFUI18_002040	pseudogene	378.352	0.275177	0.379593	0.724925	0.468498	0.782612	0	355	328.088	470	368.581	245	262.409	313	395.287	309	288.207	328	323.061	347	302.313	682	859.599	274	277.626
GFUI18_002041	serine/threonine-protein kinase PAK 2, transcript variant X1	2427.79	0.0605485	0.105146	0.575851	0.564716	0.832853	0	2495	2305.86	3153	2472.63	2468	2643.37	1632	2061.05	2796	2607.86	2694	2653.43	2516	2191.99	2061	2597.7	2286	2316.25
GFUI18_002042	MAU2 chromatid cohesion factor homolog	4027.45	0.0433982	0.108327	0.400621	0.688699	0.888833	0	4142	3828.01	4782	3750.11	3332	3568.76	3718	4695.45	4464	4163.62	4014	3953.55	4151	3616.44	3492	4401.35	4214	4269.77
GFUI18_002045	CLIP domain-containing serine protease 2-like	443.388	-0.596446	0.414342	-1.4395	0.150009	0.603125	0	651	601.649	765	599.924	423	453.057	420	530.417	414	386.142	586	577.176	600	522.732	128	161.332	156	158.065
GFUI18_002046	band 7 protein AGAP004871-like, transcript variant X3	907.981	-0.26882	0.167071	-1.60902	0.107612	0.566295	0	939	867.817	1059	830.483	1081	1157.81	916	1156.81	1047	976.547	956	941.604	828	721.37	572	720.954	788	798.429
GFUI18_002047	uncharacterized LOC119642369, transcript variant X4	11466.5	0.355897	0.175306	2.03015	0.0423415	0.474414	0	11488	10617.1	12322	9663.09	9295	9955.47	7490	9459.1	16275	15179.9	13971	13760.6	10083	8784.51	11883	14977.4	10660	10801.1
GFUI18_002048	adiponectin receptor protein, transcript variant X1	3453.25	-0.180303	0.126187	-1.42885	0.153047	0.603904	0	4306	3979.57	4803	3766.58	2956	3166.04	3061	3865.73	3955	3688.87	3572	3518.21	3824	3331.55	2494	3143.46	2585	2619.21
GFUI18_002049	uncharacterized protein DDB_G0286299	1425.69	0.0368595	0.0812773	0.453503	0.650187	0.8722	0	1393	1287.4	1744	1367.67	1420	1520.9	1148	1449.81	1529	1426.11	1438	1416.35	1758	1531.61	1047	1319.65	1492	1511.75
GFUI18_002051	39S ribosomal protein L47, mitochondrial, transcript variant X2	2135.64	-0.215439	0.130827	-1.64675	0.0996098	0.55715	0	2525	2333.59	2724	2136.2	2247	2406.66	1886	2381.82	2363	2203.99	2349	2313.63	2423	2110.97	1309	1649.88	1662	1684
GFUI18_002052	leukocyte elastase inhibitor	10223.3	-0.434956	0.189444	-2.29595	0.0216785	0.405425	0	13671	12634.6	14776	11587.6	12193	13059.4	8334	10525	12750	11892.1	10376	10219.8	9478	8257.43	5743	7238.53	6509	6595.14
GFUI18_002053	1-acyl-sn-glycerol-3-phosphate acyltransferase delta-like, transcript variant X3	10735.9	-0.215804	0.118157	-1.82641	0.0677879	0.518755	0	13415	12398	14002	10980.6	11322	12126.5	8735	11031.4	12029	11219.6	11580	11405.6	11637	10138.4	7147	9008.14	8206	8314.6
GFUI18_002054	uncharacterized LOC119642595	6.34599	-1.5158	0.787641	-1.92448	0.0542941	NA	0	14	12.9387	20	15.6843	8	8.56846	2	2.52579	4	3.73084	2	1.96988	5	4.3561	1	1.26041	6	6.07941
GFUI18_002055	uncharacterized LOC119642145, transcript variant X1	29.9151	0.0394163	0.516302	0.0763435	0.939146	0.982486	0	58	53.6032	41	32.1528	20	21.4211	8	10.1032	29	27.0486	39	38.4127	39	33.9776	28	35.2915	17	17.225
GFUI18_002056	transcriptional adapter 2B, transcript variant X1	956.579	0.166006	0.103756	1.59996	0.109607	0.568638	0	1000	924.193	1111	871.262	842	901.83	702	886.554	935	872.084	994	979.032	1196	1041.98	756	952.869	1164	1179.4
GFUI18_002057	transmembrane protein 192, transcript variant X2	2848.91	0.132607	0.132487	1.00091	0.316871	0.691736	0	2738	2530.44	3311	2596.53	2633	2820.09	2272	2869.3	3024	2820.51	2860	2816.93	2692	2345.32	2741	3454.78	3342	3386.23
GFUI18_002058	probable ubiquitin-like-specific protease 2B	22.6768	0.295955	0.383178	0.772369	0.439896	0.765364	0	29	26.8016	19	14.9001	14	14.9948	19	23.9951	26	24.2505	35	34.4729	20	17.4244	19	23.9478	23	23.3044
GFUI18_002059	uncharacterized LOC119638685, transcript variant X3	4266.25	-0.0868064	0.147727	-0.587614	0.556791	0.828466	0	4036	3730.04	5056	3964.99	4853	5197.84	3758	4745.97	5069	4727.91	4791	4718.85	4293	3740.15	3237	4079.94	3445	3490.59
GFUI18_002060	ATPase family protein 2 homolog	1033.11	0.0876138	0.0831419	1.05379	0.291981	0.67771	0	1143	1056.35	1183	927.726	923	988.586	809	1021.68	1221	1138.84	1091	1074.57	1085	945.274	836	1053.7	1077	1091.25
GFUI18_002061	zinc finger protein 436-like, transcript variant X6	414.924	0.00632687	0.0960426	0.0658756	0.947477	0.985264	0	439	405.721	502	393.676	414	443.418	327	412.967	456	425.316	454	447.163	422	367.655	338	426.018	407	412.386
GFUI18_002062	thioredoxin reductase-like selenoprotein T homolog CG3887	2738.96	-0.0824209	0.0923999	-0.892003	0.372391	0.722262	0	3116	2879.78	3183	2496.15	2839	3040.73	2289	2890.77	3067	2860.62	2940	2895.73	2996	2610.18	2032	2561.15	2384	2415.55
GFUI18_002063	dopamine N-acetyltransferase-like, transcript variant X1	661.613	-0.0992223	0.232503	-0.426757	0.669556	0.87957	0	937	865.968	1003	786.567	624	668.34	337	425.596	709	661.291	812	799.772	690	601.142	516	650.371	489	495.472
GFUI18_002064	nucleolar protein 6-like	126.883	0.345544	0.419105	0.824479	0.409667	0.744706	0	149	137.705	109	85.4794	85	91.0398	101	127.553	162	151.099	168	165.47	269	234.358	75	94.5307	54	54.7147
GFUI18_002065	protein fem-1 homolog C, transcript variant X3	1330.57	0.265895	0.17382	1.52972	0.126087	0.583659	0	1176	1086.85	1424	1116.72	1117	1196.37	1096	1384.14	1389	1295.53	1176	1158.29	1474	1284.18	1541	1942.29	1491	1510.73
GFUI18_002068	uncharacterized LOC119632344	182.493	0.0617436	0.235424	0.262266	0.793116	0.93055	0	250	231.048	245	192.133	131	140.308	117	147.759	203	189.34	138	135.922	229	199.509	189	238.217	166	168.197
GFUI18_002069	probable nucleoporin Nup54, transcript variant X1	1445.96	-0.00994704	0.0702536	-0.141588	0.887406	0.96474	0	1504	1389.99	1886	1479.03	1308	1400.94	1218	1538.21	1487	1386.94	1384	1363.16	1754	1528.12	1111	1400.31	1507	1526.94
GFUI18_002070	RING finger protein 37	1451.58	0.317083	0.215036	1.47456	0.140331	0.594379	0	1234	1140.45	1528	1198.28	1113	1192.09	1250	1578.62	1419	1323.52	1152	1134.65	1860	1620.47	1285	1619.63	2227	2256.47
GFUI18_002071	uncharacterized LOC119631410	394.529	-0.0189426	0.150036	-0.126254	0.899531	0.969613	0	400	369.677	526	412.497	361	386.652	334	421.808	540	503.663	402	395.946	394	343.261	266	335.269	377	381.989
GFUI18_002073	cecropin-2-like	30.4194	0.885334	1.16484	0.760046	0.447227	0.770509	0	33	30.4984	54	42.3476	9	9.63951	0	0	28	26.1159	1	0.984941	70	60.9854	24	30.2498	72	72.9529
GFUI18_002075	ribosomal L1 domain-containing protein CG13096	1603.43	-0.0349471	0.145957	-0.239433	0.810769	0.935921	0	1769	1634.9	1992	1562.16	1405	1504.84	1426	1800.89	1768	1649.03	1675	1649.78	2194	1911.46	940	1184.78	1513	1533.02
GFUI18_002076	slowpoke-binding protein, transcript variant X1	410.527	0.555342	0.329376	1.68604	0.0917877	0.549215	0	328	303.135	372	291.728	231	247.414	365	460.958	367	342.305	310	305.332	707	615.953	300	378.123	740	749.794
GFUI18_002077	PITH domain-containing protein GA19395-like	28.2734	0.393758	0.338841	1.16207	0.245206	0.652232	0	31	28.65	26	20.3896	25	26.7764	16	20.2064	36	33.5776	19	18.7139	36	31.3639	32	40.3331	34	34.45
GFUI18_002078	uncharacterized LOC119644994, transcript variant X2	3314.66	-0.222782	0.131595	-1.69294	0.0904672	0.546989	0	4138	3824.31	3919	3073.34	3172	3397.39	3254	4109.47	3778	3523.78	3157	3109.46	2929	2551.8	2627	3311.09	2893	2931.29
GFUI18_002079	uncharacterized LOC119644707, transcript variant X1	650.168	0.00560262	0.123234	0.0454633	0.963738	0.989837	0	694	641.39	699	548.166	734	786.156	491	620.083	683	637.041	679	668.775	689	600.271	537	676.84	664	672.788
GFUI18_002080	general odorant-binding protein 99b	13470.7	-0.436824	0.324322	-1.34688	0.178018	0.621447	0	19867	18360.9	18392	14423.3	16250	17404.7	10169	12842.4	12194	11373.5	16326	16080.2	20197	17596	5080	6402.88	6664	6752.19
GFUI18_002081	glycogen [starch] synthase	2179.67	0.163616	0.153828	1.06363	0.287496	0.676789	0	2542	2349.3	2076	1628.03	2177	2331.69	1477	1865.3	2431	2267.42	2713	2672.15	2801	2440.29	1692	2132.61	1905	1930.21
GFUI18_002084	vacuolar-sorting protein SNF8	1095.71	-0.0971727	0.111668	-0.87019	0.384196	0.728996	0	1372	1267.99	1254	983.405	1101	1179.23	886	1118.93	1215	1133.24	1168	1150.41	1206	1050.69	724	912.536	1051	1064.91
GFUI18_002087	diphthine methyl ester synthase	697.373	0.290229	0.196687	1.47559	0.140054	0.594379	0	622	574.848	709	556.008	529	566.589	623	786.785	743	693.004	659	649.076	1046	911.296	470	592.392	934	946.361
GFUI18_002088	caspase Dronc, transcript variant X2	431.258	-0.0379626	0.126083	-0.301094	0.763343	0.918071	0	471	435.295	529	414.849	409	438.062	367	463.483	466	434.643	371	365.413	490	426.898	307	386.946	509	515.736
GFUI18_002089	protein wntless	398.841	0.596522	0.376971	1.58241	0.113557	0.573912	0	302	279.106	409	320.744	285	305.251	267	337.194	302	281.678	269	264.949	705	614.21	258	325.186	850	861.249
GFUI18_002090	serine/threonine-protein kinase RIO3-like	3499.29	-0.0496939	0.131937	-0.376647	0.706436	0.895211	0	4076	3767.01	4528	3550.92	3543	3794.75	2497	3153.45	4474	4172.94	3657	3601.93	4084	3558.06	2306	2906.5	2949	2988.03
GFUI18_002091	cleavage and polyadenylation specificity factor subunit 6, transcript variant X2	1563.44	0.0590814	0.174115	0.339324	0.734366	0.906116	0	1928	1781.84	1918	1504.12	1407	1506.98	1044	1318.46	1429	1332.84	1353	1332.63	2096	1826.08	1126	1419.22	2022	2048.76
GFUI18_002092	U12 minor spliceosomal RNA	144.906	-0.00525351	0.372765	-0.0140934	0.988755	0.997121	0	89	82.2531	156	122.337	220	235.633	112	141.445	159	148.301	121	119.178	262	228.26	77	97.0515	128	129.694
GFUI18_002094	atlastin-like, transcript variant X1	4460.88	0.122785	0.182286	0.673584	0.500576	0.799041	0	4409	4074.76	5182	4063.8	3709	3972.55	3874	4892.46	4699	4382.8	4453	4385.94	3706	3228.74	4830	6087.78	4993	5059.08
GFUI18_002095	phosphatidylinositol N-acetylglucosaminyltransferase subunit P	708.086	-0.0345277	0.15668	-0.220371	0.825582	0.941171	0	664	613.664	992	777.941	722	773.303	559	705.96	876	817.054	837	824.396	792	690.006	468	589.871	573	580.583
GFUI18_002096	kelch-like protein 20	1535.94	-0.1237	1.15469	-0.107129	0.914687	0.975193	0	939	867.817	357	279.965	1969	2108.91	2519	3181.24	1491	1390.67	2513	2475.16	2542	2214.64	4	5.04164	1283	1299.98
GFUI18_002097	rap1 GTPase-GDP dissociation stimulator 1, transcript variant X2	1000.61	0.112453	0.145656	0.77205	0.440085	0.765434	0	1093	1010.14	1163	912.041	882	944.672	763	963.591	979	913.123	890	876.598	1265	1102.09	752	947.828	1318	1335.44
GFUI18_002098	RING finger protein B	1133.05	0.1121	0.128039	0.875511	0.381296	0.726972	0	1108	1024.01	1208	947.331	1007	1078.55	1021	1289.42	1205	1123.92	1070	1053.89	1243	1082.93	994	1252.85	1327	1344.56
GFUI18_002101	uncharacterized LOC119638974	111.285	-0.186384	0.164184	-1.13521	0.256287	0.659728	0	133	122.918	140	109.79	128	137.095	85	107.346	112	104.464	123	121.148	113	98.4479	85	107.135	92	93.2176
GFUI18_002102	sterol regulatory element-binding protein cleavage-activating protein	3381.96	-0.0389042	0.177785	-0.218827	0.826785	0.941171	0	3928	3630.23	3466	2718.09	3387	3627.67	2973	3754.59	3398	3169.35	2978	2933.16	2937	2558.77	3307	4168.17	3827	3877.65
GFUI18_002103	modular serine protease-like, transcript variant X2	301.226	-0.403268	0.286864	-1.40578	0.159789	0.607989	0	407	376.146	576	451.708	242	259.196	243	306.884	260	242.505	343	337.835	404	351.973	122	153.77	228	231.017
GFUI18_002105	uncharacterized LOC119631512, transcript variant X1	599.876	-0.444165	0.270229	-1.64366	0.100246	0.55715	0	790	730.112	1345	1054.77	515	551.594	377	476.112	627	584.809	689	678.625	499	434.739	367	462.57	420	425.558
GFUI18_002106	neural cell adhesion molecule 2, transcript variant X8	155.988	0.942458	0.482844	1.95189	0.0509514	0.495722	0	68	62.8451	93	72.9319	93	99.6083	141	178.069	122	113.791	83	81.7501	355	309.283	161	202.926	279	282.692
GFUI18_002108	ferritin subunit, transcript variant X2	116333	-0.150355	0.230883	-0.651217	0.514907	0.806397	0	147140	135986	153284	120208	124638	133494	81337	102720	154487	144092	146157	143956	115502	100628	77839	98109	66922	67807.7
GFUI18_002109	uncharacterized LOC119645367	271.118	-0.140145	0.275941	-0.507879	0.611538	0.855524	0	248	229.2	306	239.97	388	415.57	205	258.894	361	336.708	324	319.121	225	196.025	204	257.123	185	187.448
GFUI18_002110	copper chaperone for superoxide dismutase, transcript variant X1	1167.28	-0.0118396	0.192088	-0.0616362	0.950853	0.986499	0	1186	1096.09	1167	915.178	1246	1334.54	1065	1344.99	1227	1144.44	1030	1014.49	1005	875.576	1123	1415.44	1347	1364.83
GFUI18_002111	coatomer subunit gamma, transcript variant X1	6369.37	0.00514227	0.098126	0.0524048	0.958206	0.987803	0	6890	6367.69	7685	6026.69	5673	6076.11	5508	6956.04	6405	5974.01	6102	6010.11	6602	5751.8	5718	7207.02	6864	6954.84
GFUI18_002112	uncharacterized LOC119632001	1253.92	0.0809937	0.127452	0.635486	0.525112	0.812545	0	1433	1324.37	1552	1217.1	1090	1167.45	910	1149.24	1224	1141.64	1101	1084.42	1460	1271.98	1098	1383.93	1525	1545.18
GFUI18_002113	sodium-dependent serotonin transporter-like, transcript variant X2	903.972	0.0179418	0.215904	0.0831004	0.933772	0.980411	0	834	770.777	1371	1075.16	816	873.982	689	870.136	1267	1181.74	762	750.525	696	606.369	770	970.515	1023	1036.54
GFUI18_002114	sister chromatid cohesion protein PDS5 homolog A-like	12.6497	0.525287	0.737845	0.71192	0.476514	0.786076	0	15	13.8629	8	6.27372	3	3.21317	14	17.6806	8	7.46168	21	20.6838	26	22.6517	3	3.78123	18	18.2382
GFUI18_002115	sphingomyelin synthase-related 1, transcript variant X1	512.481	0.209904	0.223301	0.940002	0.347217	0.709406	0	496	458.399	545	427.397	426	456.27	431	544.309	476	443.97	381	375.263	662	576.748	437	550.799	769	779.177
GFUI18_002116	putative inorganic phosphate cotransporter	12.9812	0.00133874	0.463166	0.00289041	0.997694	0.999884	0	21	19.408	19	14.9001	9	9.63951	6	7.57738	13	12.1252	13	12.8042	15	13.0683	8	10.0833	17	17.225
GFUI18_002117	E3 ubiquitin-protein ligase RBBP6, transcript variant X2	3671.48	0.116094	0.0788893	1.47161	0.141126	0.594947	0	3920	3622.83	4236	3321.93	3328	3564.48	2792	3526.01	4046	3773.74	3527	3473.89	4700	4094.74	2802	3531.67	4080	4134
GFUI18_002118	plasmanylethanolamine desaturase, transcript variant X3	60.9868	-0.507751	0.366324	-1.38607	0.165725	0.611851	0	78	72.087	103	80.7741	55	58.9081	64	80.8254	72	67.1551	72	70.9158	69	60.1142	26	32.7706	25	25.3309
GFUI18_002119	ATP-dependent RNA helicase dbp2	6735.56	0.0438623	0.106033	0.413667	0.679118	0.884427	0	6522	6027.58	8308	6515.25	5631	6031.12	6269	7917.1	7121	6641.83	6480	6382.42	8615	7505.56	5327	6714.2	6795	6884.93
GFUI18_002121	venom serine carboxypeptidase-like	51.5137	-0.942139	0.852461	-1.1052	0.269073	0.66694	0	19	17.5597	197	154.49	44	47.1265	49	61.882	48	44.7701	40	39.3977	97	84.5084	7	8.82286	5	5.06617
GFUI18_002122	methyltransferase-like protein 23	525.883	-0.0166041	0.109795	-0.151228	0.879796	0.962011	0	605	559.136	577	452.492	533	570.873	424	535.469	585	545.635	507	499.365	542	472.201	424	534.413	556	563.358
GFUI18_002123	probable cytochrome P450 4ac1	34.8292	0.108542	0.452546	0.239848	0.810448	0.935921	0	46	42.5129	29	22.7422	39	41.7712	21	26.5208	45	41.9719	17	16.744	60	52.2732	37	46.6351	22	22.2912
GFUI18_002124	minor histocompatibility antigen H13	7022.77	0.0609517	0.129589	0.470345	0.638109	0.868453	0	7077	6540.51	7965	6246.27	6395	6849.41	6174	7797.13	7122	6642.76	6798	6695.63	6947	6052.37	6829	8607.33	7672	7773.53
GFUI18_002125	E3 ubiquitin-protein ligase highwire	985.018	-0.0773946	0.221035	-0.350147	0.726228	0.902837	0	1201	1109.96	1360	1066.53	932	998.225	699	882.765	1280	1193.87	1015	999.715	1218	1061.15	798	1005.81	540	547.147
GFUI18_002126	malonate--CoA ligase ACSF3, mitochondrial	34.2767	-0.402589	0.367678	-1.09495	0.273539	0.667659	0	32	29.5742	58	45.4844	51	54.6239	23	29.0466	38	35.443	42	41.3675	35	30.4927	16	20.1665	22	22.2912
GFUI18_002127	argininosuccinate lyase, transcript variant X1	12.7833	1.81432	0.888622	2.04172	0.0411792	0.472345	0	4	3.69677	5	3.92107	7	7.4974	5	6.31449	6	5.59626	5	4.92471	10	8.7122	14	17.6457	56	56.7411
GFUI18_002128	uncharacterized LOC119643214	114.74	0.776746	0.452665	1.71594	0.0861731	0.546989	0	113	104.434	96	75.2846	52	55.695	74	93.4544	67	62.4916	92	90.6146	241	209.964	79	99.5723	238	241.15
GFUI18_002129	oxysterol-binding protein-related protein 11	2053.88	0.00856855	0.118477	0.0723224	0.942345	0.983513	0	2162	1998.1	2440	1913.48	1889	2023.23	1785	2254.27	2372	2212.39	2325	2289.99	2081	1813.01	1781	2244.79	1713	1735.67
GFUI18_002130	m7GpppX diphosphatase-like	1449.46	-0.0242387	0.0972878	-0.249144	0.80325	0.933553	0	1590	1469.47	1709	1340.22	1518	1625.86	1124	1419.5	1598	1490.47	1408	1386.8	1824	1589.11	1005	1266.71	1438	1457.03
GFUI18_002131	CDC42 small effector protein homolog	564.361	-0.148711	0.125609	-1.18392	0.236445	0.649338	0	666	615.512	720	564.634	559	598.721	482	608.717	449	418.787	589	580.13	688	599.4	443	558.361	528	534.988
GFUI18_002133	broad-complex core protein isoforms 1/2/3/4/5, transcript variant X3	16.8223	-0.959491	0.902192	-1.06351	0.287551	0.676789	0	28	25.8774	66	51.7582	5	5.35528	7	8.84028	3	2.79813	4	3.93977	11	9.58342	11	13.8645	29	29.3838
GFUI18_002134	uncharacterized LOC119640375, transcript variant X2	427.567	0.292253	0.213994	1.36571	0.17203	0.616101	0	402	371.525	467	366.228	351	375.941	323	407.916	455	424.383	353	347.684	688	599.4	281	354.175	593	600.848
GFUI18_002135	RWD domain-containing protein 4, transcript variant X1	572.994	-0.294912	0.133791	-2.20427	0.0275055	0.42443	0	629	581.317	730	572.477	728	779.729	493	622.608	553	515.789	572	563.386	582	507.05	358	451.226	556	563.358
GFUI18_002136	uncharacterized LOC119635189	184.075	1.04643	0.631612	1.65676	0.0975674	0.55715	0	123	113.676	118	92.5373	133	142.451	90	113.661	87	81.1458	79	77.8104	106	92.3493	417	525.591	412	417.453
GFUI18_002137	uncharacterized LOC119641470, transcript variant X1	281.656	-1.1086	0.982068	-1.12884	0.258964	0.660424	0	616	569.303	1223	959.094	44	47.1265	23	29.0466	366	341.372	422	415.645	67	58.3718	51	64.2809	50	50.6617
GFUI18_002138	23 kDa integral membrane protein	1036.45	0.738964	0.361425	2.04459	0.0408958	0.472345	0	687	634.92	1162	911.257	547	585.868	705	890.343	667	622.118	715	704.233	1882	1639.64	1107	1395.27	1919	1944.4
GFUI18_002139	zyxin, transcript variant X2	2572.16	-0.0418918	0.064839	-0.64609	0.518221	0.80815	0	2887	2668.14	3024	2371.46	2509	2687.28	2162	2730.38	2714	2531.37	2619	2579.56	2834	2469.04	2113	2663.24	2417	2448.99
GFUI18_002142	decorin, transcript variant X1	2800.78	-0.375807	0.352537	-1.06601	0.28642	0.676281	0	3974	3672.74	4025	3156.46	3351	3589.11	1917	2420.97	3544	3305.52	3667	3611.78	3349	2917.72	1052	1325.95	1191	1206.76
GFUI18_002143	cytochrome P450 6g1	9121.9	-0.063504	0.497057	-0.12776	0.898339	0.969406	0	13372	12358.3	6969	5465.19	10364	11100.4	6697	8457.62	5770	5381.74	15948	15707.8	2941	2562.26	12009	15136.3	5850	5927.42
GFUI18_002144	zinc finger protein 227-like, transcript variant X1	729.896	0.0502557	0.132474	0.379363	0.704418	0.894187	0	747	690.372	916	718.34	672	719.75	583	736.269	783	730.312	628	618.543	1011	880.804	510	642.809	821	831.866
GFUI18_002145	DNA replication factor Cdt1-like	1329.58	0.178618	0.286475	0.623504	0.532953	0.815663	0	1272	1175.57	1321	1035.95	1387	1485.56	997	1259.11	1082	1009.19	1118	1101.16	1873	1631.8	759	956.651	2281	2311.19
GFUI18_002146	heterogeneous nuclear ribonucleoprotein A1-like, transcript variant X1	11855.3	-0.00693992	0.0730838	-0.0949584	0.924348	0.977723	0	11608	10728	14876	11666	11188	11983	10432	13174.5	12227	11404.2	12043	11861.6	13387	11663	9287	11705.4	12348	12511.4
GFUI18_002147	ubiquitin carboxyl-terminal hydrolase 14-like	34.1263	-0.116523	0.444745	-0.262	0.793321	0.93069	0	45	41.5887	50	39.2107	39	41.7712	16	20.2064	49	45.7028	33	32.5031	44	38.3337	9	11.3437	36	36.4764
GFUI18_002148	palmitoyltransferase ZDHHC3-like	10.7506	1.19506	0.55069	2.17012	0.0299981	NA	0	8	7.39354	9	7.05793	5	5.35528	4	5.05159	13	12.1252	15	14.7741	11	9.58342	8	10.0833	25	25.3309
GFUI18_002149	RCC1 domain-containing protein 1	208.67	-0.242492	0.173713	-1.39594	0.162733	0.607989	0	271	250.456	358	280.749	177	189.577	151	190.698	227	211.725	209	205.853	216	188.184	152	191.582	167	169.21
GFUI18_002150	uncharacterized LOC119637436	1504.59	1.51951	0.523601	2.90204	0.0037074	0.209449	0	612	565.606	718	563.066	548	586.939	981	1238.9	1076	1003.6	1358	1337.55	1034	900.842	4062	5119.78	2196	2225.06
GFUI18_002151	phosphatidylserine decarboxylase proenzyme, mitochondrial, transcript variant X2	1241.17	0.0600084	0.134159	0.447294	0.654663	0.873877	0	1409	1302.19	1469	1152.01	1185	1269.2	893	1127.77	1287	1200.4	1139	1121.85	1664	1449.71	841	1060	1468	1487.43
GFUI18_002154	uncharacterized LOC119643392	172.604	0.236408	0.769683	0.30715	0.758729	0.917736	0	198	182.99	187	146.648	55	58.9081	190	239.951	428	399.2	384	378.217	64	55.7581	31	39.0727	52	52.6882
GFUI18_002155	transmembrane protein 242, transcript variant X5	1901.98	0.0587066	0.114758	0.511571	0.608951	0.854396	0	1924	1778.15	2658	2084.44	1539	1648.36	1524	1924.66	2016	1880.34	2302	2267.34	2214	1928.88	1519	1914.56	1669	1691.09
GFUI18_002156	tetratricopeptide repeat protein 39B-like, transcript variant X3	1233	0.0300261	0.115862	0.259153	0.795517	0.931981	0	1400	1293.87	1657	1299.44	1135	1215.65	841	1062.1	1332	1242.37	1225	1206.55	1221	1063.76	1151	1450.73	1246	1262.49
GFUI18_002157	sialic acid synthase, transcript variant X1	82.5076	0.0760445	0.22637	0.335931	0.736923	0.908032	0	91	84.1015	86	67.4424	80	85.6846	67	84.6141	106	98.8673	89	87.6598	113	98.4479	45	56.7184	78	79.0323
GFUI18_002158	putative protein TPRXL	415.17	0.120336	0.136003	0.8848	0.376265	0.724093	0	380	351.193	499	391.323	362	387.723	360	454.643	502	468.22	390	384.127	421	366.784	358	451.226	475	481.286
GFUI18_002160	uncharacterized LOC119645190	150.596	-0.247859	0.162936	-1.5212	0.128209	0.584749	0	183	169.127	243	190.564	145	155.303	114	143.97	144	134.31	148	145.771	141	122.842	101	127.301	164	166.17
GFUI18_002162	O-glucosyltransferase rumi-like, transcript variant X1	245.536	0.117331	0.100484	1.16766	0.242944	0.651433	0	239	220.882	310	243.106	219	234.561	189	238.688	267	249.034	246	242.296	283	246.555	212	267.207	264	267.494
GFUI18_002163	general odorant-binding protein 84a	57.8867	-3.96487	1.46191	-2.71211	NA	NA	0	12	11.0903	588	461.118	0	0	8	10.1032	6	5.59626	7	6.89459	1	0.87122	4	5.04164	20	20.2647
GFUI18_002164	nucleosome-remodeling factor subunit NURF301, transcript variant X1	4318.69	0.1126	0.105038	1.07199	0.283724	0.674263	0	4649	4296.57	5370	4211.23	3820	4091.44	3110	3927.61	4493	4190.67	3773	3716.18	5201	4531.22	4017	5063.06	4777	4840.22
GFUI18_002165	crossover junction endonuclease EME1	57.6883	0.508953	0.519275	0.980121	0.327026	0.698163	0	66	60.9967	57	44.7002	38	40.7002	32	40.4127	34	31.7121	27	26.5934	116	101.062	40	50.4164	121	122.601
GFUI18_002166	chitin synthase chs-2	2070.84	4.86653	1.36384	3.56825	0.000359376	0.0628766	1	148	136.78	135	105.869	120	128.527	100	126.29	95	88.6074	104	102.434	96	83.6371	8662	10917.7	6857	6947.75
GFUI18_002167	presequence protease, mitochondrial, transcript variant X2	2225.64	-0.0399116	0.103652	-0.385056	0.700196	0.891958	0	2720	2513.8	2669	2093.07	2149	2301.7	1688	2131.77	2161	2015.59	2200	2166.87	2684	2338.36	1571	1980.1	2457	2489.52
GFUI18_002169	TOM1-like protein 2, transcript variant X2	6602.63	0.0234115	0.113896	0.205551	0.837141	0.944505	0	6744	6232.75	8699	6821.88	5887	6305.31	5393	6810.81	7730	7209.85	6161	6068.22	6592	5743.08	6296	7935.54	6214	6296.24
GFUI18_002170	10 kDa heat shock protein, mitochondrial	7829.41	-0.424629	0.220374	-1.92686	0.0539975	0.503583	0	10926	10097.7	10616	8325.22	9080	9725.2	6603	8338.91	7634	7120.31	9221	9082.14	9335	8132.84	3564	4492.1	5083	5150.27
GFUI18_002173	solute carrier family 25 member 45, transcript variant X3	626.176	0.0640459	0.302941	0.211414	0.832564	0.942871	0	782	722.719	1175	921.452	292	312.749	384	484.953	789	735.908	674	663.85	735	640.347	531	669.277	478	484.326
GFUI18_002174	melanization protease 1-like	39.2727	-1.87104	0.754227	-2.48074	NA	NA	0	34	31.4225	242	189.78	18	19.279	18	22.7322	10	9.3271	24	23.6386	26	22.6517	13	16.3853	18	18.2382
GFUI18_002175	40S ribosomal protein S15	19367.9	-0.166601	0.128666	-1.29483	0.195377	0.631198	0	21113	19512.5	24880	19511.3	20118	21547.5	17341	21899.9	20452	19075.8	22256	21920.9	22441	19551.1	11636	14666.1	16409	16626.2
GFUI18_002177	pseudogene	10.3337	-0.221558	1.03465	-0.214138	0.83044	NA	0	22	20.3322	4	3.13686	6	6.42634	12	15.1548	21	19.5869	17	16.744	9	7.84098	3	3.78123	0	0
GFUI18_002179	uncharacterized LOC119634081	21.2404	1.2472	0.791388	1.57596	0.115034	0.575566	0	10	9.24193	14	10.979	5	5.35528	18	22.7322	16	14.9234	8	7.87953	11	9.58342	37	46.6351	63	63.8338
GFUI18_002180	uncharacterized LOC119643848, transcript variant X1	409.394	0.040637	0.328243	0.123801	0.901472	0.970644	0	667	616.436	614	481.508	260	278.475	186	234.899	430	401.065	482	474.742	492	428.64	208	262.165	500	506.617
GFUI18_002181	uncharacterized LOC119641990	79.3817	0.403384	0.336805	1.19768	0.231042	0.647328	0	53	48.9822	85	66.6582	70	74.974	63	79.5625	75	69.9532	90	88.6447	154	134.168	39	49.156	101	102.337
GFUI18_002182	26S proteasome non-ATPase regulatory subunit 14	1627.53	-0.140798	0.127034	-1.10835	0.267713	0.666249	0	1901	1756.89	2135	1674.3	1815	1943.97	1180	1490.22	1701	1586.54	1747	1720.69	2011	1752.02	1105	1392.75	1313	1330.38
GFUI18_002183	WASH complex subunit homolog 5, transcript variant X2	1292.32	0.0645083	0.0936566	0.688774	0.490965	0.793312	0	1387	1281.86	1512	1185.73	1211	1297.05	1011	1276.79	1608	1499.8	1311	1291.26	1335	1163.08	1094	1378.89	1240	1256.41
GFUI18_002184	endophilin-B1, transcript variant X2	37.9291	2.46469	0.882858	2.79171	0.00524298	0.247263	0	15	13.8629	14	10.979	10	10.7106	6	7.57738	10	9.3271	12	11.8193	103	89.7357	16	20.1665	165	167.184
GFUI18_002186	glucose-fructose oxidoreductase domain-containing protein 1	392.824	-0.0299026	0.122585	-0.243935	0.807281	0.934915	0	380	351.193	504	395.244	420	449.844	313	395.287	436	406.662	405	398.901	480	418.186	257	323.925	391	396.175
GFUI18_002187	pyrroline-5-carboxylate reductase 1, mitochondrial	11120.7	0.0892438	0.208896	0.427216	0.669222	0.879458	0	11632	10750.2	13921	10917	9504	10179.3	8800	11113.5	13324	12427.4	13490	13286.9	14998	13066.6	9481	11949.9	6312	6395.54
GFUI18_002188	transcriptional adapter 3	642.92	0.092929	0.133265	0.697323	0.4856	0.790566	0	764	706.083	803	629.724	493	528.031	488	616.294	651	607.194	627	617.558	879	765.803	469	591.132	715	724.463
GFUI18_002191	esterase B1-like	38.1315	3.22027	2.19384	1.46787	0.142139	0.596842	0	0	0	10	7.84214	18	19.279	0	0	1	0.93271	151	148.726	191	166.403	0	0	0	0
GFUI18_002192	delta-sarcoglycan-like	21.29	-0.98267	0.498371	-1.97176	0.0486366	0.492111	0	23	21.2564	50	39.2107	19	20.3501	29	36.624	18	16.7888	24	23.6386	17	14.8107	11	13.8645	5	5.06617
GFUI18_002193	choline O-acetyltransferase-like	189.972	0.204895	0.647137	0.316618	0.751533	0.914196	0	242	223.655	228	178.801	38	40.7002	204	257.631	264	246.235	281	276.769	248	216.063	22	27.729	239	242.163
GFUI18_002194	protein argonaute-3, transcript variant X1	2219.48	0.0802182	0.156913	0.511228	0.609191	0.854396	0	2592	2395.51	2626	2059.35	2066	2212.8	1534	1937.28	2116	1973.61	2092	2060.5	3015	2626.73	1484	1870.45	2802	2839.08
GFUI18_002195	coiled-coil domain-containing protein 22 homolog	689.493	0.251641	0.15392	1.63488	0.102074	0.5596	0	646	597.028	822	644.624	527	564.447	545	688.279	724	675.282	595	586.04	917	798.909	575	724.735	914	926.096
GFUI18_002196	uncharacterized LOC119637667	1275	0.104248	0.231094	0.451105	0.651914	0.873481	0	1477	1365.03	1844	1446.09	986	1056.06	813	1026.74	1122	1046.5	1242	1223.3	1096	954.857	1511	1904.48	1433	1451.97
GFUI18_002197	syntaxin-16, transcript variant X1	531.993	-0.0799034	0.148225	-0.539069	0.589839	0.845735	0	577	533.259	715	560.713	540	578.371	414	522.84	558	520.452	528	520.049	713	621.18	303	381.904	542	549.173
GFUI18_002198	nucleoporin Nup37-like	278.238	0.00539615	0.152106	0.0354763	0.9717	0.992388	0	292	269.864	369	289.375	274	293.47	205	258.894	294	274.217	267	262.979	382	332.806	171	215.53	303	307.01
GFUI18_002199	hypoxia up-regulated protein 1	8845.47	-0.11034	0.10535	-1.04736	0.294934	0.678937	0	11465	10595.9	11699	9174.52	8371	8965.82	6457	8154.53	9475	8837.43	9342	9201.32	10116	8813.26	5822	7338.1	8417	8528.39
GFUI18_002200	SET domain-containing protein SmydA-8	414.275	-0.00170548	0.237913	-0.0071685	0.99428	0.999193	0	365	337.33	499	391.323	402	430.565	395	498.844	481	448.634	421	414.66	393	342.39	465	586.09	275	278.639
GFUI18_002201	uncharacterized serine-rich protein C215.13	7.2042	-1.69877	2.05878	-0.825134	0.409296	NA	0	32	29.5742	22	17.2527	0	0	0	0	14	13.0579	4	3.93977	0	0	0	0	1	1.01323
GFUI18_002202	sodium/potassium-transporting ATPase subunit beta-2, transcript variant X1	41365.5	0.0563666	0.196758	0.286477	0.774513	0.923405	0	41376	38239.4	46236	36258.9	38986	41756.2	36127	45624.7	43115	40213.8	56012	55168.5	46451	40469.1	37557	47337.2	26866	27221.6
GFUI18_002203	zinc finger protein 771	7.48685	1.1582	0.733693	1.57859	0.11443	NA	0	2	1.84839	4	3.13686	4	4.28423	7	8.84028	4	3.73084	7	6.89459	11	9.58342	11	13.8645	15	15.1985
GFUI18_002204	pancreatic triacylglycerol lipase	4628.69	-0.108513	0.311403	-0.348465	0.727491	0.904048	0	4108	3796.58	4368	3425.45	3260	3491.65	6793	8578.86	6074	5665.28	4362	4296.31	3538	3082.38	3681	4639.57	4621	4682.16
GFUI18_002206	centrobin	498.642	-0.0261729	0.0871304	-0.300388	0.763881	0.9183	0	572	528.638	677	530.913	434	464.839	387	488.741	503	469.153	518	510.2	567	493.982	374	471.393	523	529.922
GFUI18_002207	kelch-like protein 3	70.9909	1.7237	1.09493	1.57425	0.11543	0.575566	0	16	14.7871	54	42.3476	10	10.7106	45	56.8304	5	4.66355	4	3.93977	171	148.979	41	51.6768	301	304.984
GFUI18_002209	DNA-binding protein SMUBP-2, transcript variant X4	476.284	-0.00531556	0.0919832	-0.0577884	0.953917	0.986855	0	502	463.945	595	466.608	407	435.92	431	544.309	519	484.076	484	476.712	529	460.875	388	489.039	459	465.075
GFUI18_002210	suppressor of lurcher protein 1	111.811	0.369304	0.216545	1.70544	0.088113	0.546989	0	104	96.116	105	82.3425	89	95.3241	89	112.398	113	105.396	110	108.344	169	147.236	81	102.093	155	157.051
GFUI18_002212	uncharacterized LOC119636816	242.077	-0.349778	0.455353	-0.768146	0.4424	0.767559	0	156	144.174	736	577.182	122	130.669	196	247.528	279	260.226	199	196.003	321	279.662	122	153.77	187	189.475
GFUI18_002213	nuclear hormone receptor HR96	1361.51	0.137433	0.105371	1.30428	0.192138	0.630482	0	1394	1288.32	1449	1136.33	1232	1319.54	1122	1416.97	1485	1385.07	1251	1232.16	1599	1393.08	1217	1533.92	1528	1548.22
GFUI18_002214	protein stoned-A, transcript variant X6	727.372	0.0314831	0.237832	0.132376	0.894687	0.966744	0	757	699.614	1247	977.915	479	513.036	540	681.965	796	742.437	751	739.691	770	670.84	787	991.942	522	528.908
GFUI18_002215	UBX domain-containing protein 1	1490.64	-0.0418195	0.108946	-0.383855	0.701086	0.89267	0	1663	1536.93	1937	1519.02	1587	1699.77	1032	1303.31	1705	1590.27	1580	1556.21	1715	1494.14	1007	1269.23	1428	1446.9
GFUI18_002216	guanine nucleotide-binding protein subunit beta-1, transcript variant X5	6210.21	0.0293291	0.113278	0.258913	0.795702	0.931992	0	7120	6580.25	8188	6421.15	5713	6118.95	4305	5436.77	6637	6190.4	5455	5372.86	6611	5759.64	5673	7150.3	6772	6861.62
GFUI18_002218	uncharacterized LOC119645373	6655.55	0.327714	0.265145	1.23598	0.216466	0.642515	0	5007	4627.43	5786	4537.46	5559	5954.01	6493	8199.99	6211	5793.06	6494	6396.21	6499	5662.06	8945	11274.4	7358	7455.38
GFUI18_002219	transmembrane protein 14 homolog, transcript variant X1	3046.93	-0.0957138	0.220745	-0.433594	0.664583	0.877785	0	3463	3200.48	3450	2705.54	4138	4432.03	1822	2301	3798	3542.43	2848	2805.11	4034	3514.5	1939	2443.93	2445	2477.36
GFUI18_002220	uncharacterized LOC119636751, transcript variant X1	613.9	0.241821	0.154402	1.56618	0.117307	0.578809	0	558	515.699	754	591.298	480	514.107	482	608.717	619	577.347	542	533.838	821	715.272	515	649.111	809	819.707
GFUI18_002221	uncharacterized protein YJR142W	491.881	0.0706428	0.125711	0.561947	0.574152	0.838811	0	552	510.154	514	403.086	457	489.473	406	512.736	551	513.923	428	421.555	573	499.209	417	525.591	544	551.2
GFUI18_002223	transient receptor potential channel pyrexia	1678.07	-0.170865	0.149281	-1.14458	0.252382	0.656642	0	1766	1632.12	2552	2001.32	1448	1550.89	1560	1970.12	1566	1460.62	1491	1468.55	1564	1362.59	1585	1997.75	1637	1658.66
GFUI18_002224	epidermal growth factor receptor substrate 15-like 1, transcript variant X2	3772.25	-0.0918892	0.0858518	-1.07032	0.284473	0.674722	0	4230	3909.33	4883	3829.32	3969	4251.03	2877	3633.36	4178	3896.86	3823	3765.43	4001	3485.75	3113	3923.65	3213	3255.52
GFUI18_002225	uncharacterized LOC119637490	307.411	0.231656	0.243311	0.952099	0.341047	0.706399	0	316	292.045	417	327.017	151	161.73	269	339.719	345	321.785	299	294.497	315	274.434	314	395.768	355	359.698
GFUI18_002226	ATP-dependent RNA helicase DeaD-like	121.832	-0.423762	0.693871	-0.610722	0.541384	0.820361	0	13	12.0145	152	119.201	200	214.211	176	222.27	50	46.6355	135	132.967	73	63.5991	106	133.603	150	151.985
GFUI18_002227	mitochondrial transcription rescue factor 1	432.17	-0.0913034	0.139733	-0.653415	0.513489	0.805235	0	466	430.674	567	444.65	396	424.139	390	492.53	491	457.961	427	420.57	576	501.823	278	350.394	362	366.791
GFUI18_002228	skin secretory protein xP2	20.1995	-2.09927	1.28472	-1.63403	0.102253	0.5596	0	19	17.5597	144	112.927	6	6.42634	3	3.78869	19	17.7215	0	0	3	2.61366	2	2.52082	18	18.2382
GFUI18_002229	G-protein-signaling modulator 2	1718.42	0.0990221	0.0996156	0.994042	0.320202	0.693685	0	1830	1691.27	2113	1657.05	1496	1602.3	1317	1663.24	1744	1626.65	1650	1625.15	2379	2072.63	1301	1639.79	1863	1887.66
GFUI18_002230	uncharacterized LOC119634867, transcript variant X1	2555.31	-0.163345	0.132315	-1.23452	0.217009	0.642712	0	3137	2899.19	3715	2913.36	2523	2702.28	1860	2348.99	2534	2363.49	2361	2325.45	2335	2034.3	2382	3002.29	2377	2408.46
GFUI18_002231	uncharacterized LOC119641586, transcript variant X4	2758.81	0.0624753	0.242501	0.257629	0.796693	0.931992	0	3216	2972.2	3088	2421.65	2408	2579.11	2215	2797.32	3777	3522.85	3268	3218.79	2704	2355.78	2713	3419.49	1522	1542.14
GFUI18_002233	zinc finger protein 271-like	446.27	0.0314793	0.205537	0.153157	0.878275	0.961317	0	402	371.525	580	454.844	456	488.402	356	449.591	441	411.325	424	417.615	547	476.557	255	321.404	617	625.166
GFUI18_002234	uncharacterized LOC119631718	360.578	0.0429346	0.143429	0.299344	0.764677	0.918407	0	386	356.738	478	374.854	330	353.449	264	333.405	351	327.381	335	329.955	459	399.89	252	317.623	446	451.903
GFUI18_002235	uncharacterized LOC119641235	2038.86	0.1588	0.129485	1.2264	0.220049	0.643302	0	2024	1870.57	2332	1828.79	1886	2020.01	1536	1939.81	2241	2090.2	1859	1831.01	2077	1809.52	2009	2532.16	2396	2427.71
GFUI18_002237	60S ribosomal protein L8, transcript variant X1	29691.4	-0.182455	0.161489	-1.12983	0.258548	0.660424	0	33250	30729.4	38185	29945.2	32464	34770.8	25112	31713.9	35019	32662.6	34819	34294.7	32701	28489.8	18674	23536.9	20804	21079.3
GFUI18_002238	uncharacterized LOC119638356	111.767	-0.573586	0.294301	-1.94898	0.0512983	0.495722	0	134	123.842	221	173.311	144	154.232	75	94.7173	115	107.262	102	100.464	114	99.3191	81	102.093	50	50.6617
GFUI18_002239	nuclear inhibitor of protein phosphatase 1-like	31.073	0.265412	0.386291	0.687079	0.492033	0.793976	0	40	36.9677	26	20.3896	24	25.7054	23	29.0466	45	41.9719	25	24.6235	55	47.9171	26	32.7706	20	20.2647
GFUI18_002241	paired box pox-meso protein	178.171	-0.485545	0.322966	-1.50339	0.132738	0.587527	0	313	289.272	172	134.885	275	294.541	102	128.816	185	172.551	152	149.711	204	177.729	93	117.218	137	138.813
GFUI18_002242	obg-like ATPase 1, transcript variant X1	4547.58	-0.00116914	0.0793952	-0.0147256	0.988251	0.996902	0	4621	4270.69	5404	4237.89	4639	4968.63	3742	4725.76	5267	4912.58	4737	4665.67	5224	4551.25	3388	4270.27	4269	4325.5
GFUI18_002243	U2 spliceosomal RNA	29.6996	-0.614655	0.584924	-1.05083	0.293337	0.67813	0	49	45.2854	67	52.5424	32	34.2738	12	15.1548	33	30.7794	28	27.5784	47	40.9474	6	7.56245	13	13.172
GFUI18_002244	pseudogene	9.20033	0.158293	0.604925	0.261673	0.793573	NA	0	16	14.7871	10	7.84214	4	4.28423	6	7.57738	12	11.1925	14	13.7892	12	10.4546	7	8.82286	4	4.05294
GFUI18_002245	28S ribosomal protein S10, mitochondrial	995.899	-0.155679	0.153293	-1.01557	0.309835	0.688661	0	1228	1134.91	1239	971.642	1131	1211.37	718	906.76	1058	986.807	1110	1093.28	1213	1056.79	601	757.506	833	844.024
GFUI18_002246	uncharacterized LOC119636408, transcript variant X1	1260.16	-0.0717175	0.0792303	-0.905178	0.365371	0.719219	0	1450	1340.08	1601	1255.53	1253	1342.03	983	1241.43	1310	1221.85	1338	1317.85	1414	1231.91	1031	1299.48	1077	1091.25
GFUI18_002247	uncharacterized LOC119643743, transcript variant X5	2997.79	-0.551289	0.331761	-1.66171	0.0965713	0.55715	0	4429	4093.25	7462	5851.81	2099	2248.15	1873	2365.41	2647	2468.88	2783	2741.09	1618	1409.63	2378	2997.25	2768	2804.63
GFUI18_002248	procollagen-lysine,2-oxoglutarate 5-dioxygenase-like	17.1827	0.0336752	0.443312	0.0759628	0.939449	0.982662	0	13	12.0145	18	14.1159	16	17.1369	20	25.2579	12	11.1925	19	18.7139	30	26.1366	11	13.8645	16	16.2118
GFUI18_002249	striatin-interacting protein 1 homolog	1551.56	0.142335	0.106151	1.34087	0.179962	0.62385	0	1467	1355.79	1759	1379.43	1280	1370.95	1398	1765.53	1875	1748.83	1538	1514.84	1843	1605.66	1258	1585.59	1616	1637.39
GFUI18_002250	uncharacterized LOC119641804, transcript variant X1	126.748	-0.6496	0.351736	-1.84684	0.0647706	0.516146	0	176	162.658	258	202.327	112	119.958	119	150.285	78	72.7514	149	146.756	164	142.88	42	52.9372	89	90.1779
GFUI18_002251	uncharacterized LOC119637320, transcript variant X2	83.8213	-0.461913	0.197761	-2.33572	0.0195059	0.389747	0	87	80.4047	144	112.927	108	115.674	68	85.877	78	72.7514	65	64.0212	86	74.9249	61	76.885	70	70.9264
GFUI18_002252	geminin-like	752.808	-0.0753694	0.176158	-0.427852	0.668759	0.879458	0	871	804.972	1036	812.446	808	865.414	488	616.294	713	665.022	766	754.465	1064	926.978	444	559.622	760	770.058
GFUI18_002254	pyrimidodiazepine synthase-like	3124.51	-0.364046	0.138464	-2.62917	0.00855929	0.293767	0	4042	3735.59	4625	3626.99	3717	3981.12	2314	2922.34	3119	2909.12	3182	3134.08	3459	3013.55	1792	2258.65	2506	2539.17
GFUI18_002255	cyclin-dependent kinases regulatory subunit	109.887	3.6871	1.24418	2.96347	0.00304192	0.184669	0	11	10.1661	4	3.13686	3	3.21317	33	41.6756	6	5.59626	8	7.87953	330	287.503	27	34.031	588	595.782
GFUI18_002256	uncharacterized LOC119631600	66.6301	0.330608	0.23485	1.40774	0.159208	0.607989	0	62	57.2999	77	60.3845	40	42.8423	58	73.2481	77	71.8187	91	89.6297	78	67.9552	48	60.4996	75	75.9926
GFUI18_002257	uncharacterized LOC119633584	187.73	0.443334	0.327425	1.354	0.175736	0.619701	0	145	134.008	249	195.269	154	164.943	104	131.341	163	152.032	131	129.027	317	276.177	140	176.457	326	330.314
GFUI18_002258	transcriptional adapter 1-like, transcript variant X1	388.099	-0.0605432	0.102889	-0.588431	0.556243	0.828265	0	402	371.525	459	359.954	379	405.931	360	454.643	395	368.42	391	385.112	440	383.337	291	366.779	392	397.188
GFUI18_002259	proteasome subunit beta type-7	2520.39	-0.285401	0.123622	-2.30865	0.0209628	0.399619	0	3268	3020.26	3376	2647.51	2768	2964.69	2033	2567.47	2709	2526.71	2489	2451.52	2943	2564	1504	1895.66	2019	2045.72
GFUI18_002260	uncharacterized LOC119633582	22.0046	0.0855752	0.553756	0.154536	0.877187	0.961131	0	18	16.6355	32	25.0949	13	13.9237	23	29.0466	14	13.0579	17	16.744	13	11.3259	38	47.8955	24	24.3176
GFUI18_002261	protein NASP homolog, transcript variant X6	1149.72	0.130023	0.149069	0.872236	0.38308	0.728483	0	1131	1045.26	1421	1114.37	1023	1095.69	883	1115.14	1107	1032.51	1026	1010.55	1514	1319.03	856	1078.91	1516	1536.06
GFUI18_002262	E3 ubiquitin-protein ligase Kcmf1, transcript variant X1	4516.93	0.147508	0.101601	1.45183	0.146548	0.601331	0	4601	4252.21	5249	4116.34	3978	4260.66	3499	4418.88	4813	4489.13	4096	4034.32	5272	4593.07	3926	4948.37	5467	5539.35
GFUI18_002263	nuclear transcription factor Y subunit alpha-like, transcript variant X7	996.885	0.215839	0.285857	0.755059	0.450214	0.772334	0	948	876.134	1466	1149.66	676	724.034	720	909.286	580	540.972	991	976.077	1731	1508.08	811	1022.19	1249	1265.53
GFUI18_002264	protein DPCD	209.294	0.0299008	0.142821	0.209358	0.834169	0.943016	0	192	177.445	258	202.327	218	233.49	171	215.955	209	194.936	207	203.883	275	239.586	150	189.061	224	226.965
GFUI18_002265	WASH complex subunit 4	634.725	0.0361934	0.106898	0.338579	0.734927	0.906396	0	731	675.585	819	642.272	606	649.061	424	535.469	704	656.628	596	587.025	824	717.885	489	616.34	624	632.258
GFUI18_002266	neurobeachin-like, transcript variant X4	1890.39	-0.168122	0.16935	-0.992751	0.320831	0.694207	0	1973	1823.43	2635	2066.41	2097	2246.01	1519	1918.34	2314	2158.29	2145	2112.7	1986	1730.24	1330	1676.34	1265	1281.74
GFUI18_002267	uncharacterized LOC119645044	12676.3	-0.104707	0.190718	-0.549018	0.582993	0.843284	0	14715	13599.5	17648	13839.8	12282	13154.7	9631	12163	15354	14320.8	15822	15583.7	14099	12283.3	8910	11230.2	7808	7911.33
GFUI18_002268	N-alpha-acetyltransferase 38, NatC auxiliary subunit	193.228	-0.0591044	0.134824	-0.438383	0.661108	0.877143	0	228	210.716	233	182.722	193	206.714	152	191.96	223	207.994	201	197.973	236	205.608	127	160.072	173	175.29
GFUI18_002269	gonadotropin-releasing hormone receptor	929.67	-0.580164	0.331001	-1.75276	0.0796441	0.534213	0	1616	1493.5	1544	1210.83	949	1016.43	662	836.038	1032	962.557	1257	1238.07	691	602.013	465	586.09	416	421.506
GFUI18_002273	putative phospholipase B-like lamina ancestor	13254.9	0.287604	0.283802	1.0134	0.310871	0.688661	0	9910	9158.75	12809	10045	10125	10844.5	13606	17183	12324	11494.7	14604	14384.1	11275	9823.01	18227	22973.5	13213	13387.9
GFUI18_002274	THO complex protein 7, transcript variant X2	2347.13	-0.0236603	0.0773294	-0.305968	0.759629	0.917736	0	2511	2320.65	3013	2362.84	2364	2531.98	1790	2260.59	2437	2273.01	2543	2504.71	2796	2435.93	1646	2074.63	2329	2359.82
GFUI18_002275	uncharacterized LOC119640861	1975.92	0.00679179	0.106338	0.06387	0.949074	0.985773	0	1942	1794.78	2622	2056.21	1624	1739.4	1817	2294.68	2055	1916.72	1901	1872.37	2479	2159.75	1524	1920.86	2002	2028.5
GFUI18_002276	tyrosine-protein phosphatase 69D, transcript variant X2	11427.3	0.106782	0.149477	0.714371	0.474998	0.785273	0	12944	11962.7	12535	9830.13	11508	12325.7	7695	9718	12508	11666.3	12092	11909.9	12323	10736	11872	14963.6	9606	9733.13
GFUI18_002277	uncharacterized LOC119641243, transcript variant X1	6962.68	-0.341514	0.255362	-1.33737	0.181101	0.625804	0	9120	8428.64	14079	11041	6065	6495.96	4417	5578.22	7963	7427.17	8236	8111.98	6692	5830.21	4393	5536.98	4159	4214.04
GFUI18_002278	uncharacterized LOC119632326	47.3546	-0.344371	0.472984	-0.728082	0.466563	0.781917	0	31	28.65	102	79.9899	75	80.3293	20	25.2579	58	54.0972	31	30.5332	45	39.2049	45	56.7184	31	31.4103
GFUI18_002280	uncharacterized LOC119637568	26.795	-0.0189258	0.389534	-0.0485859	0.961249	0.988649	0	38	35.1193	40	31.3686	18	19.279	17	21.4693	34	31.7121	15	14.7741	27	23.5229	29	36.5519	27	27.3573
GFUI18_002281	SET and MYND domain-containing protein 4, transcript variant X1	1485.74	-0.0324977	0.128389	-0.25312	0.800176	0.933049	0	1480	1367.8	1683	1319.83	1594	1707.26	1286	1624.09	1500	1399.06	1765	1738.42	1472	1282.44	1166	1469.64	1444	1463.11
GFUI18_002282	cadherin-23-like	298.746	4.13945	1.18317	3.4986	0.000467699	0.0710837	1	17	15.7113	50	39.2107	20	21.4211	32	40.4127	13	12.1252	14	13.7892	33	28.7503	1170	1474.68	1029	1042.62
GFUI18_002283	V-type proton ATPase subunit S1	16599.3	-0.0982443	0.160662	-0.611495	0.540872	0.819963	0	21990	20323	20872	16368.1	16311	17470	11685	14757	20367	18996.5	19067	18779.9	18565	16174.2	10900	13738.5	12620	12787
[truncated: 9,367 more rows]

## Sheet: Ctrl_vs_Tbb+
									Ctrl raw and normalized counts								Tbb+ raw and normalized counts
[truncated: 11,070 more rows]

## Sheet: DEG-Ctrl_vs_Spi+
									Flybase blast results					NCBI Blast results				Uniprot blast results
[truncated: 92 more rows]

## Sheet: DEG-Ctrl_vs_Tbb+
									Flybase blast results					NCBI Blast results				Uniprot blast results
[truncated: 3,990 more rows]
